# Supplementary material for: Development of a model estimating root length density from root impacts on a soil profile in pearl millet (Pennisetum glaucum (L.) R. Br). Application to measure root system response to water stress in field conditions
Source: PLoS One. 2019 Jul 22;14(7):e0214182. doi: 10.1371/journal.pone.0214182 (PMC6645461; doi:10.1371/journal.pone.0214182)
Supplement: S1 Dataset — (XLSX) [file pone.0214182.s006.xlsx]

## Sheet: Meteorological data
EXP 1								EXP 2								EXP 3
Decade	Rain	Irrigation	ETR/ETMc	Average relative hymidity (%)	Days after planting (DAP)			Decade	Rain	Irrigation	ETR/ETMc	Average relative hymidity (%)	Days after planting (DAP)			Decade	Rain_WW	Irrigation_WW	ETR/ETMc-WW	Average relative hymidity (%)_WW	Days after planting (DAP)		Rain_DS	Irrigation_DS	ETR/ETMc-DS	Average relative hymidity (%)_WW	Days after planting (DAP)
1-10	77.3	0	1	80.8	5			1-10	0	50	0.99	45.6	5			1-10	0	60	1	80.8	5		0	60	1	45.6	5
11-20	24.7	0	1	83.8	15			11-20	0	75	1	51.95	15			11-20	0	90	1	83.8	15		0	90	1	51.95	15
21-30	26.2	0	1	81.15	25			21-30	0	75	0.98	59.5	25			21-30	0	90	0.99	81.15	25		0	90	0.99	59.5	25
31-40	86	30	0.99	85.7	35			31-40	0	75	0.95	63.8	35			31-40	0	65	0.94	85.7	35		0	65	0.94	63.8	35
41-50	34.7	0	0.97	86.5	45			41-50	0	75	0.95	65.3	45			41-50	0	90	0.95	86.5	45		0	0	0.9	65.3	45
51-60	40.1	30	0.94	83.35	55			51-60	0	75	0.9	66.88	55			51-60	0	90	0.94	83.35	55		0	0	0.32	66.88	55
61-70	17	0	0.91	79.25	65			61-70	0	75	0.86	69.1	65			61-70	0	90	0.96	79.25	65		0	0	0.19	69.1	65
71-80	0	30	0.68	73.85	75			71-80	125	25	0.89	76.05	75			71-80	0	90	0.96	73.85	75		0	60	0.11	76.05	75
81-90	4.5	0	0.55	75.1	85			81-90	48	25	0.65	80.65	85			81-90	32.8	120	0.97	75.1	85		32.8	120	0.67	80.65	85
				72.6	95							84.55	95			91-100	0	30	0.95	72.6	95		0	30	0.95	84.55	95

## Sheet: FTSW_data
EXP3
Days after planting (DAP)	Depth (cm)	FTSW
66	DS 0-30cm	6.76786
69	DS 0-30cm	6.76786
72	DS 0-30cm	7.32711
69	DS 0-30cm	7.73117
72	DS 0-30cm	8.00747
66	DS 0-30cm	9.90186
63	DS 0-30cm	10.4015
60	DS 0-30cm	10.9546
57	DS 0-30cm	12.1422
72	DS 0-30cm	12.2981
60	DS 0-30cm	12.4393
69	DS 0-30cm	12.8408
84	DS 0-30cm	13.4695
87	DS 0-30cm	14.0322
66	DS 0-30cm	14.4042
69	DS 0-30cm	14.4042
57	DS 0-30cm	15.08
66	DS 0-30cm	15.1768
69	DS 0-30cm	15.4178
54	DS 0-30cm	15.4521
66	DS 0-30cm	15.4954
69	DS 0-30cm	15.4954
72	DS 0-30cm	15.6976
72	DS 0-30cm	16.2338
72	DS 0-30cm	16.9431
63	DS 0-30cm	17.1269
60	DS 0-30cm	17.1536
60	DS 0-30cm	18.1408
87	DS 0-30cm	18.2903
81	DS 0-30cm	18.6002
69	DS 0-30cm	18.8784
66	DS 0-30cm	18.9688
54	DS 0-30cm	18.9761
63	DS 0-30cm	19.2014
72	DS 0-30cm	19.845
48	DS 0-30cm	20.1836
57	DS 0-30cm	20.2105
63	DS 0-30cm	20.26
84	DS 0-30cm	20.6542
60	DS 0-30cm	20.6867
60	DS 0-30cm	20.8651
60	DS 0-30cm	20.8913
66	DS 0-30cm	20.9391
69	DS 0-30cm	20.9391
63	DS 0-30cm	21.1333
57	DS 0-30cm	21.3601
48	DS 0-30cm	21.7587
66	DS 0-30cm	22.0606
69	DS 0-30cm	22.0606
57	DS 0-30cm	22.1568
54	DS 0-30cm	22.5838
54	DS 0-30cm	22.6915
54	DS 0-30cm	22.8768
69	DS 0-30cm	23.0139
63	DS 0-30cm	23.4406
45	DS 0-30cm	23.4655
51	DS 0-30cm	23.664
57	DS 0-30cm	23.7273
54	DS 0-30cm	24.0201
87	DS 0-30cm	24.0968
78	DS 0-30cm	24.115
63	DS 0-30cm	24.2967
51	DS 0-30cm	24.3255
45	DS 0-30cm	24.9401
87	DS 0-30cm	25.0679
42	DS 0-30cm	25.2149
87	DS 0-30cm	25.2487
51	DS 0-30cm	25.273
84	DS 0-30cm	25.559
81	DS 0-30cm	25.6391
60	DS 0-30cm	25.7085
33	DS 0-30cm	25.7986
87	DS 0-30cm	26.0205
60	DS 0-30cm	26.1207
48	DS 0-30cm	26.1776
30	DS 0-30cm	26.5591
39	DS 0-30cm	27.0674
57	DS 0-30cm	27.119
48	DS 0-30cm	27.2769
30	DS 0-30cm	27.4853
84	DS 0-30cm	27.8347
87	DS 0-30cm	27.8685
84	DS 0-30cm	28.2278
60	DS 0-30cm	28.5557
66	DS 0-30cm	28.9967
69	DS 0-30cm	28.9967
33	DS 0-30cm	29.1331
48	DS 0-30cm	29.415
27	DS 0-30cm	29.4928
45	DS 0-30cm	29.5198
57	DS 0-30cm	29.6351
45	DS 0-30cm	29.7997
54	DS 0-30cm	29.8184
36	DS 0-30cm	29.9196
48	DS 0-30cm	30.3287
63	DS 0-30cm	30.5166
84	DS 0-30cm	30.9273
57	DS 0-30cm	31.3078
42	DS 0-30cm	31.452
81	DS 0-30cm	31.5719
51	DS 0-30cm	31.9531
84	DS 0-30cm	32.5677
81	DS 0-30cm	33.0845
66	DS 0-30cm	33.1583
69	DS 0-30cm	33.1583
87	DS 0-30cm	33.2448
81	DS 0-30cm	33.287
27	DS 0-30cm	33.7152
78	DS 0-30cm	33.7458
60	DS 0-30cm	33.7952
45	DS 0-30cm	33.823
75	DS 0-30cm	33.9425
42	DS 0-30cm	34.2106
54	DS 0-30cm	34.8911
54	DS 0-30cm	34.9222
57	DS 0-30cm	34.9258
36	DS 0-30cm	35.4094
63	DS 0-30cm	35.7689
54	DS 0-30cm	36.1152
30	DS 0-30cm	36.1231
72	DS 0-30cm	36.3065
33	DS 0-30cm	36.7328
45	DS 0-30cm	36.7337
75	DS 0-30cm	36.8738
51	DS 0-30cm	36.8786
39	DS 0-30cm	37.1726
36	DS 0-30cm	37.4232
84	DS 0-30cm	37.6621
42	DS 0-30cm	37.9614
39	DS 0-30cm	38.1685
60	DS 0-30cm	38.2472
36	DS 0-30cm	38.7215
75	DS 0-30cm	38.8432
78	DS 0-30cm	39.0086
72	DS 0-30cm	39.6649
33	DS 0-30cm	40.7311
30	DS 0-30cm	41.1721
30	DS 0-30cm	41.368
78	DS 0-30cm	42.3453
48	DS 0-30cm	42.9021
57	DS 0-30cm	43.0402
54	DS 0-30cm	43.0515
78	DS 0-30cm	43.4982
48	DS 0-30cm	43.8421
39	DS 0-30cm	44.2373
27	DS 0-30cm	44.5619
84	DS 0-30cm	44.698
51	DS 0-30cm	44.9082
81	DS 0-30cm	45.9841
81	DS 0-30cm	46.0698
81	DS 0-30cm	46.2411
42	DS 0-30cm	46.4399
81	DS 0-30cm	47.0172
33	DS 0-30cm	47.6277
48	DS 0-30cm	47.9653
87	DS 0-30cm	48.5598
45	DS 0-30cm	49.017
54	DS 0-30cm	49.087
75	DS 0-30cm	49.8409
45	DS 0-30cm	50.2297
48	DS 0-30cm	50.5048
51	DS 0-30cm	50.7847
78	DS 0-30cm	51.7562
75	DS 0-30cm	52.0442
48	DS 0-30cm	52.3543
45	DS 0-30cm	52.3958
75	DS 0-30cm	52.4716
78	DS 0-30cm	52.5368
81	DS 0-30cm	53.0519
75	DS 0-30cm	53.0654
36	DS 0-30cm	53.1469
84	DS 0-30cm	53.3554
48	DS 0-30cm	53.51
39	DS 0-30cm	54.3581
45	DS 0-30cm	54.7774
30	DS 0-30cm	56.8372
36	DS 0-30cm	57.1041
42	DS 0-30cm	57.4806
30	DS 0-30cm	58.3141
33	DS 0-30cm	58.8203
45	DS 0-30cm	58.8333
36	DS 0-30cm	59.0678
45	DS 0-30cm	59.177
42	DS 0-30cm	59.6031
33	DS 0-30cm	59.6711
30	DS 0-30cm	59.7242
33	DS 0-30cm	59.8682
27	DS 0-30cm	59.9504
42	DS 0-30cm	60.0951
33	DS 0-30cm	60.9771
75	DS 0-30cm	61.0028
30	DS 0-30cm	61.1958
75	DS 0-30cm	61.3273
30	DS 0-30cm	61.4635
78	DS 0-30cm	61.6893
27	DS 0-30cm	61.7209
33	DS 0-30cm	61.8304
42	DS 0-30cm	62.1498
42	DS 0-30cm	62.3908
84	DS 0-30cm	62.8559
39	DS 0-30cm	62.9437
42	DS 0-30cm	63.195
33	DS 0-30cm	63.3958
27	DS 0-30cm	63.429
33	DS 0-30cm	63.4636
78	DS 0-30cm	63.897
36	DS 0-30cm	64.1901
78	DS 0-30cm	64.2229
39	DS 0-30cm	65.1309
27	DS 0-30cm	65.2737
75	DS 0-30cm	65.9409
39	DS 0-30cm	65.9787
27	DS 0-30cm	66.0484
39	DS 0-30cm	66.2064
36	DS 0-30cm	66.6515
36	DS 0-30cm	66.6602
39	DS 0-30cm	68.1062
39	DS 0-30cm	68.1163
36	DS 0-30cm	69.1276
27	DS 0-30cm	71.5737
30	DS 120-160cm	14.0477
33	DS 120-160cm	14.4486
39	DS 120-160cm	14.5805
36	DS 120-160cm	14.6895
42	DS 120-160cm	14.7382
75	DS 120-160cm	14.9803
27	DS 120-160cm	15.5785
81	DS 120-160cm	15.7052
84	DS 120-160cm	15.8178
87	DS 120-160cm	15.8262
78	DS 120-160cm	16.1267
30	DS 120-160cm	16.4873
72	DS 120-160cm	16.5116
69	DS 120-160cm	17.1691
30	DS 120-160cm	17.2379
33	DS 120-160cm	17.2863
39	DS 120-160cm	17.3153
36	DS 120-160cm	17.3198
45	DS 120-160cm	17.5337
42	DS 120-160cm	17.5733
33	DS 120-160cm	17.7063
48	DS 120-160cm	17.8423
27	DS 120-160cm	17.9434
51	DS 120-160cm	18.3027
45	DS 120-160cm	18.45
66	DS 120-160cm	18.4834
36	DS 120-160cm	19.074
39	DS 120-160cm	19.0803
42	DS 120-160cm	19.3598
63	DS 120-160cm	19.5249
45	DS 120-160cm	19.7451
54	DS 120-160cm	19.8493
60	DS 120-160cm	20.0273
33	DS 120-160cm	20.189
33	DS 120-160cm	20.4001
48	DS 120-160cm	20.5159
57	DS 120-160cm	20.5688
30	DS 120-160cm	20.7611
39	DS 120-160cm	20.9384
27	DS 120-160cm	21.01
36	DS 120-160cm	21.0692
42	DS 120-160cm	21.0759
48	DS 120-160cm	21.2664
51	DS 120-160cm	21.3163
45	DS 120-160cm	21.3391
81	DS 120-160cm	21.3948
72	DS 120-160cm	21.4014
69	DS 120-160cm	21.4337
27	DS 120-160cm	21.4754
48	DS 120-160cm	21.6394
81	DS 120-160cm	21.7212
84	DS 120-160cm	21.7458
78	DS 120-160cm	21.7501
84	DS 120-160cm	21.7929
87	DS 120-160cm	21.8251
75	DS 120-160cm	21.8853
45	DS 120-160cm	21.8972
78	DS 120-160cm	22.0587
66	DS 120-160cm	22.2453
51	DS 120-160cm	22.3126
87	DS 120-160cm	22.3877
54	DS 120-160cm	22.5087
57	DS 120-160cm	22.6282
57	DS 120-160cm	22.7534
54	DS 120-160cm	22.8193
57	DS 120-160cm	22.8714
60	DS 120-160cm	22.9848
54	DS 120-160cm	23.0482
78	DS 120-160cm	23.1977
81	DS 120-160cm	23.2755
75	DS 120-160cm	23.3116
48	DS 120-160cm	23.3808
60	DS 120-160cm	23.3948
72	DS 120-160cm	23.5428
66	DS 120-160cm	23.7142
69	DS 120-160cm	23.7142
87	DS 120-160cm	24.0656
51	DS 120-160cm	24.0827
60	DS 120-160cm	24.3247
63	DS 120-160cm	24.3581
66	DS 120-160cm	24.8745
69	DS 120-160cm	24.8745
72	DS 120-160cm	25.431
54	DS 120-160cm	26.0134
66	DS 120-160cm	26.1706
69	DS 120-160cm	26.1706
63	DS 120-160cm	27.2557
60	DS 120-160cm	27.9569
30	DS 120-160cm	31.3438
84	DS 120-160cm	32.2094
75	DS 120-160cm	35.2795
84	DS 120-160cm	36.1221
87	DS 120-160cm	36.1328
81	DS 120-160cm	36.1581
78	DS 120-160cm	36.5517
75	DS 120-160cm	36.8291
27	DS 120-160cm	37.4379
72	DS 120-160cm	37.4502
30	DS 120-160cm	38.303
66	DS 120-160cm	38.4849
69	DS 120-160cm	39.1966
33	DS 120-160cm	39.4689
33	DS 120-160cm	40.9339
63	DS 120-160cm	41.3762
39	DS 120-160cm	41.3889
30	DS 120-160cm	41.4242
27	DS 120-160cm	41.433
36	DS 120-160cm	41.4417
33	DS 120-160cm	41.7471
36	DS 120-160cm	41.7817
81	DS 120-160cm	41.8341
84	DS 120-160cm	41.9473
75	DS 120-160cm	42.1231
78	DS 120-160cm	42.2001
42	DS 120-160cm	43.0158
36	DS 120-160cm	43.0672
60	DS 120-160cm	44.6802
72	DS 120-160cm	44.8725
39	DS 120-160cm	45.0555
66	DS 120-160cm	45.1391
69	DS 120-160cm	45.1391
75	DS 120-160cm	45.5691
81	DS 120-160cm	45.8552
78	DS 120-160cm	46.0781
84	DS 120-160cm	46.2618
45	DS 120-160cm	46.3676
87	DS 120-160cm	46.4187
78	DS 120-160cm	46.4733
30	DS 120-160cm	47.1207
27	DS 120-160cm	47.1561
39	DS 120-160cm	47.6717
63	DS 120-160cm	48.4036
72	DS 120-160cm	48.5826
48	DS 120-160cm	48.9236
57	DS 120-160cm	48.9793
66	DS 120-160cm	50.0474
69	DS 120-160cm	50.0474
33	DS 120-160cm	50.0923
81	DS 120-160cm	50.1477
69	DS 120-160cm	50.4039
60	DS 120-160cm	50.4309
48	DS 120-160cm	50.4965
45	DS 120-160cm	50.7427
39	DS 120-160cm	50.7938
42	DS 120-160cm	50.8336
57	DS 120-160cm	50.8614
54	DS 120-160cm	51.0628
36	DS 120-160cm	51.287
27	DS 120-160cm	51.3824
87	DS 120-160cm	51.4087
84	DS 120-160cm	51.6208
75	DS 120-160cm	51.8419
60	DS 120-160cm	52.049
30	DS 120-160cm	52.1121
81	DS 120-160cm	52.1507
42	DS 120-160cm	52.4447
78	DS 120-160cm	52.4625
69	DS 120-160cm	52.6491
72	DS 120-160cm	52.7888
57	DS 120-160cm	53.573
60	DS 120-160cm	54.0175
54	DS 120-160cm	54.1301
84	DS 120-160cm	54.1397
63	DS 120-160cm	54.2992
33	DS 120-160cm	54.4488
57	DS 120-160cm	54.4507
42	DS 120-160cm	54.7766
54	DS 120-160cm	54.931
87	DS 120-160cm	55.12
48	DS 120-160cm	55.1616
36	DS 120-160cm	55.4485
45	DS 120-160cm	55.5916
63	DS 120-160cm	56.0052
42	DS 120-160cm	56.1968
39	DS 120-160cm	56.2548
54	DS 120-160cm	57.1001
60	DS 120-160cm	58.1023
57	DS 120-160cm	60.1434
54	DS 120-160cm	61.2442
45	DS 120-160cm	61.5759
66	DS 120-160cm	61.6095
69	DS 120-160cm	61.6095
51	DS 120-160cm	62.2196
48	DS 120-160cm	62.3852
45	DS 120-160cm	62.5348
48	DS 120-160cm	63.6419
63	DS 120-160cm	67.0088
60	DS 120-160cm	69.9675
54	DS 120-160cm	70.9678
51	DS 120-160cm	71.2747
57	DS 120-160cm	71.9056
27	DS 120-160cm	72.1677
48	DS 120-160cm	72.3069
75	DS 120-160cm	72.4561
45	DS 120-160cm	72.8198
42	DS 120-160cm	73.6731
39	DS 120-160cm	74.5137
30	DS 120-160cm	75.9623
36	DS 120-160cm	77.0294
33	DS 120-160cm	77.7461
72	DS 120-160cm	82.5201
87	DS 120-160cm	82.9831
84	DS 120-160cm	85.6547
66	DS 120-160cm	89.8519
69	DS 120-160cm	89.8519
81	DS 120-160cm	90.5736
63	DS 120-160cm	94.4279
60	DS 120-160cm	95.1583
57	DS 120-160cm	95.5773
54	DS 120-160cm	95.7806
51	DS 120-160cm	96.4142
48	DS 120-160cm	96.5249
78	DS 120-160cm	96.6481
45	DS 120-160cm	96.9425
39	DS 120-160cm	97.2601
42	DS 120-160cm	98.0137
33	DS 120-160cm	98.6581
36	DS 120-160cm	98.9929
66	DS 30-60cm	10.6183
69	DS 30-60cm	10.6183
33	DS 30-60cm	10.8168
63	DS 30-60cm	11.1791
60	DS 30-60cm	11.3046
54	DS 30-60cm	12.2519
36	DS 30-60cm	12.2693
42	DS 30-60cm	12.6908
51	DS 30-60cm	12.8813
39	DS 30-60cm	12.956
57	DS 30-60cm	13.1202
27	DS 30-60cm	13.1823
45	DS 30-60cm	13.1896
30	DS 30-60cm	13.4626
69	DS 30-60cm	14.5346
87	DS 30-60cm	14.7163
33	DS 30-60cm	14.7313
81	DS 30-60cm	15.1033
84	DS 30-60cm	15.305
75	DS 30-60cm	15.6201
78	DS 30-60cm	15.6827
57	DS 30-60cm	15.7458
72	DS 30-60cm	16.2513
69	DS 30-60cm	16.3275
63	DS 30-60cm	16.9545
48	DS 30-60cm	17.209
39	DS 30-60cm	17.4261
36	DS 30-60cm	17.529
42	DS 30-60cm	17.8243
66	DS 30-60cm	17.9439
60	DS 30-60cm	18.3584
66	DS 30-60cm	18.7475
69	DS 30-60cm	18.7475
63	DS 30-60cm	18.7722
60	DS 30-60cm	19.2186
63	DS 30-60cm	19.3118
87	DS 30-60cm	19.3378
75	DS 30-60cm	19.7527
57	DS 30-60cm	19.7762
54	DS 30-60cm	20.5087
60	DS 30-60cm	20.7879
45	DS 30-60cm	21.056
84	DS 30-60cm	21.2116
48	DS 30-60cm	21.7315
54	DS 30-60cm	21.8626
51	DS 30-60cm	22.1715
81	DS 30-60cm	22.5476
78	DS 30-60cm	22.845
72	DS 30-60cm	22.9101
48	DS 30-60cm	23.3836
45	DS 30-60cm	23.5732
54	DS 30-60cm	23.7303
39	DS 30-60cm	23.9262
48	DS 30-60cm	24.1536
51	DS 30-60cm	24.3283
42	DS 30-60cm	24.5162
36	DS 30-60cm	24.5754
75	DS 30-60cm	25.8464
33	DS 30-60cm	26.1114
45	DS 30-60cm	26.1269
30	DS 30-60cm	26.3261
42	DS 30-60cm	26.4669
30	DS 30-60cm	26.5013
33	DS 30-60cm	26.6013
39	DS 30-60cm	26.9748
87	DS 30-60cm	27.6389
66	DS 30-60cm	27.6812
72	DS 30-60cm	27.683
69	DS 30-60cm	28.2267
72	DS 30-60cm	28.2323
63	DS 30-60cm	28.5232
36	DS 30-60cm	28.6551
72	DS 30-60cm	28.705
69	DS 30-60cm	28.8926
78	DS 30-60cm	28.954
60	DS 30-60cm	29.0437
66	DS 30-60cm	29.1111
69	DS 30-60cm	29.1111
84	DS 30-60cm	29.8396
81	DS 30-60cm	30.2706
57	DS 30-60cm	30.434
66	DS 30-60cm	30.6496
54	DS 30-60cm	32.307
60	DS 30-60cm	33.6188
60	DS 30-60cm	33.9288
66	DS 30-60cm	34.6345
69	DS 30-60cm	34.6345
72	DS 30-60cm	37.1305
87	DS 30-60cm	37.1964
57	DS 30-60cm	37.4061
57	DS 30-60cm	37.542
72	DS 30-60cm	37.8385
48	DS 30-60cm	38.7026
66	DS 30-60cm	39.1581
69	DS 30-60cm	39.1581
66	DS 30-60cm	39.3393
69	DS 30-60cm	39.3393
84	DS 30-60cm	40.5754
69	DS 30-60cm	40.8327
72	DS 30-60cm	40.8352
63	DS 30-60cm	41.1295
63	DS 30-60cm	41.4438
66	DS 30-60cm	41.9039
69	DS 30-60cm	41.9039
60	DS 30-60cm	43.1308
54	DS 30-60cm	43.1578
60	DS 30-60cm	43.217
54	DS 30-60cm	43.8855
63	DS 30-60cm	43.9567
84	DS 30-60cm	44.1938
60	DS 30-60cm	44.3345
75	DS 30-60cm	44.9656
57	DS 30-60cm	45.6887
87	DS 30-60cm	45.923
63	DS 30-60cm	46.0707
72	DS 30-60cm	46.2641
51	DS 30-60cm	46.35
57	DS 30-60cm	46.6999
60	DS 30-60cm	46.8601
45	DS 30-60cm	47.5183
87	DS 30-60cm	47.5454
60	DS 30-60cm	47.5753
54	DS 30-60cm	48.3425
51	DS 30-60cm	48.3658
57	DS 30-60cm	49.136
87	DS 30-60cm	49.3068
48	DS 30-60cm	50.5384
81	DS 30-60cm	50.6956
48	DS 30-60cm	51.1599
27	DS 30-60cm	51.635
57	DS 30-60cm	51.705
57	DS 30-60cm	51.8728
84	DS 30-60cm	51.9018
81	DS 30-60cm	52.1973
84	DS 30-60cm	52.4533
78	DS 30-60cm	52.6914
45	DS 30-60cm	53.1331
45	DS 30-60cm	53.662
84	DS 30-60cm	53.69
30	DS 30-60cm	53.7776
75	DS 30-60cm	53.8057
27	DS 30-60cm	53.8658
48	DS 30-60cm	54.2865
54	DS 30-60cm	55.2017
27	DS 30-60cm	55.2143
30	DS 30-60cm	55.4019
42	DS 30-60cm	56.5135
54	DS 30-60cm	56.6347
54	DS 30-60cm	56.7261
81	DS 30-60cm	56.8349
78	DS 30-60cm	56.9361
33	DS 30-60cm	56.9659
39	DS 30-60cm	57.0561
75	DS 30-60cm	57.1703
30	DS 30-60cm	57.3754
42	DS 30-60cm	57.4959
39	DS 30-60cm	57.7878
51	DS 30-60cm	57.8325
84	DS 30-60cm	57.945
45	DS 30-60cm	58.0306
39	DS 30-60cm	58.1766
36	DS 30-60cm	58.3188
27	DS 30-60cm	58.3288
33	DS 30-60cm	58.4516
36	DS 30-60cm	58.53
81	DS 30-60cm	58.8094
42	DS 30-60cm	58.8891
87	DS 30-60cm	59.8139
54	DS 30-60cm	59.8587
84	DS 30-60cm	59.9303
75	DS 30-60cm	61.4143
33	DS 30-60cm	61.5046
78	DS 30-60cm	61.6614
48	DS 30-60cm	61.9023
78	DS 30-60cm	61.9542
33	DS 30-60cm	62.4189
81	DS 30-60cm	62.6499
48	DS 30-60cm	62.7645
27	DS 30-60cm	63.2752
51	DS 30-60cm	63.311
36	DS 30-60cm	63.5897
78	DS 30-60cm	63.8407
30	DS 30-60cm	64.1762
45	DS 30-60cm	64.4544
42	DS 30-60cm	64.7552
81	DS 30-60cm	65.7338
45	DS 30-60cm	65.9357
39	DS 30-60cm	65.9818
48	DS 30-60cm	66.167
75	DS 30-60cm	66.3722
36	DS 30-60cm	66.4133
33	DS 30-60cm	67.7926
75	DS 30-60cm	68.221
30	DS 30-60cm	68.2743
27	DS 30-60cm	68.4702
48	DS 30-60cm	69.2484
30	DS 30-60cm	69.2502
27	DS 30-60cm	69.2564
39	DS 30-60cm	69.4198
42	DS 30-60cm	69.4942
33	DS 30-60cm	70.0442
45	DS 30-60cm	70.0699
33	DS 30-60cm	70.6517
30	DS 30-60cm	70.8778
45	DS 30-60cm	71.9458
33	DS 30-60cm	72.3959
42	DS 30-60cm	72.4795
27	DS 30-60cm	73.3488
36	DS 30-60cm	74.4161
78	DS 30-60cm	74.8367
39	DS 30-60cm	75.1662
87	DS 30-60cm	75.5431
42	DS 30-60cm	75.5929
36	DS 30-60cm	76.5881
84	DS 30-60cm	76.6977
39	DS 30-60cm	76.7043
36	DS 30-60cm	78.4849
81	DS 30-60cm	80.447
75	DS 30-60cm	82.6996
78	DS 30-60cm	83.2353
69	DS 60-90cm	14.3696
75	DS 60-90cm	14.4268
84	DS 60-90cm	14.5441
78	DS 60-90cm	14.6534
87	DS 60-90cm	14.706
81	DS 60-90cm	14.9515
72	DS 60-90cm	15.1381
66	DS 60-90cm	16.5894
63	DS 60-90cm	16.7581
60	DS 60-90cm	17.2558
57	DS 60-90cm	17.9582
54	DS 60-90cm	18.8949
27	DS 60-90cm	23.1338
27	DS 60-90cm	23.2515
81	DS 60-90cm	23.4378
84	DS 60-90cm	23.8091
75	DS 60-90cm	24.0419
87	DS 60-90cm	24.1029
48	DS 60-90cm	24.1441
78	DS 60-90cm	24.2582
75	DS 60-90cm	24.6328
78	DS 60-90cm	24.6783
66	DS 60-90cm	25.2055
69	DS 60-90cm	25.2055
72	DS 60-90cm	25.2157
72	DS 60-90cm	25.5253
69	DS 60-90cm	25.8686
75	DS 60-90cm	26.3669
66	DS 60-90cm	26.4868
63	DS 60-90cm	26.8064
72	DS 60-90cm	26.9595
78	DS 60-90cm	27.4267
69	DS 60-90cm	27.6122
81	DS 60-90cm	27.6607
84	DS 60-90cm	27.7192
87	DS 60-90cm	27.8959
63	DS 60-90cm	28.2126
87	DS 60-90cm	28.3806
60	DS 60-90cm	28.4793
27	DS 60-90cm	28.4839
66	DS 60-90cm	28.8427
72	DS 60-90cm	29.0283
81	DS 60-90cm	29.2324
87	DS 60-90cm	29.3662
84	DS 60-90cm	29.5859
84	DS 60-90cm	29.6645
72	DS 60-90cm	30.2874
33	DS 60-90cm	30.5062
66	DS 60-90cm	30.6742
69	DS 60-90cm	30.6742
66	DS 60-90cm	31.1445
69	DS 60-90cm	31.1445
60	DS 60-90cm	31.1735
57	DS 60-90cm	31.2276
81	DS 60-90cm	31.7084
60	DS 60-90cm	31.7181
30	DS 60-90cm	31.8551
66	DS 60-90cm	31.8562
69	DS 60-90cm	31.8562
57	DS 60-90cm	31.8923
30	DS 60-90cm	31.8984
45	DS 60-90cm	32.0119
27	DS 60-90cm	32.3401
45	DS 60-90cm	32.8314
60	DS 60-90cm	33.0717
48	DS 60-90cm	33.1352
78	DS 60-90cm	33.2614
30	DS 60-90cm	33.6238
54	DS 60-90cm	33.8677
33	DS 60-90cm	34.2941
36	DS 60-90cm	34.4963
63	DS 60-90cm	34.6136
39	DS 60-90cm	34.7394
42	DS 60-90cm	34.7539
72	DS 60-90cm	35.0435
57	DS 60-90cm	35.5736
30	DS 60-90cm	35.641
54	DS 60-90cm	35.8561
60	DS 60-90cm	36.2127
57	DS 60-90cm	37.1207
33	DS 60-90cm	37.1964
75	DS 60-90cm	37.7294
60	DS 60-90cm	38.3826
33	DS 60-90cm	38.9369
78	DS 60-90cm	38.9604
81	DS 60-90cm	39.1123
54	DS 60-90cm	39.1665
27	DS 60-90cm	39.8009
36	DS 60-90cm	39.9343
30	DS 60-90cm	40.1113
84	DS 60-90cm	40.2098
66	DS 60-90cm	40.2194
69	DS 60-90cm	40.2194
57	DS 60-90cm	40.4988
63	DS 60-90cm	41.7336
27	DS 60-90cm	41.9676
48	DS 60-90cm	42.0106
69	DS 60-90cm	42.5372
45	DS 60-90cm	42.5706
39	DS 60-90cm	42.6188
42	DS 60-90cm	43.3059
60	DS 60-90cm	43.4892
48	DS 60-90cm	43.526
36	DS 60-90cm	43.58
33	DS 60-90cm	44.1072
39	DS 60-90cm	44.5001
57	DS 60-90cm	44.5362
45	DS 60-90cm	44.7152
27	DS 60-90cm	44.8778
54	DS 60-90cm	45.1666
42	DS 60-90cm	45.2739
54	DS 60-90cm	46.0496
72	DS 60-90cm	46.1266
63	DS 60-90cm	46.5087
48	DS 60-90cm	47.9922
66	DS 60-90cm	48.587
69	DS 60-90cm	48.587
51	DS 60-90cm	48.6579
87	DS 60-90cm	48.9037
75	DS 60-90cm	49.1772
81	DS 60-90cm	49.2305
84	DS 60-90cm	49.3924
78	DS 60-90cm	49.7192
69	DS 60-90cm	50.2654
36	DS 60-90cm	50.6011
39	DS 60-90cm	50.8111
30	DS 60-90cm	50.8386
51	DS 60-90cm	50.8705
30	DS 60-90cm	50.9564
33	DS 60-90cm	51.4359
42	DS 60-90cm	51.5322
45	DS 60-90cm	51.54
63	DS 60-90cm	52.0926
54	DS 60-90cm	52.3256
60	DS 60-90cm	52.939
48	DS 60-90cm	53.6514
39	DS 60-90cm	53.6715
54	DS 60-90cm	54.5134
63	DS 60-90cm	54.779
36	DS 60-90cm	55.5077
60	DS 60-90cm	56.2146
87	DS 60-90cm	56.5702
33	DS 60-90cm	57.6725
51	DS 60-90cm	57.769
45	DS 60-90cm	57.8811
51	DS 60-90cm	58.1774
60	DS 60-90cm	58.2202
57	DS 60-90cm	59.1218
75	DS 60-90cm	60.2325
48	DS 60-90cm	60.5945
42	DS 60-90cm	61.0232
36	DS 60-90cm	61.5204
48	DS 60-90cm	61.9488
33	DS 60-90cm	62.1749
45	DS 60-90cm	62.5001
57	DS 60-90cm	62.5937
57	DS 60-90cm	62.8936
45	DS 60-90cm	63.3775
36	DS 60-90cm	63.5305
39	DS 60-90cm	63.5619
39	DS 60-90cm	63.9231
84	DS 60-90cm	64.3542
42	DS 60-90cm	64.507
87	DS 60-90cm	64.5176
54	DS 60-90cm	64.538
75	DS 60-90cm	64.6522
42	DS 60-90cm	65.6778
78	DS 60-90cm	66.2007
84	DS 60-90cm	66.3478
54	DS 60-90cm	66.5937
81	DS 60-90cm	66.7945
75	DS 60-90cm	67.7083
78	DS 60-90cm	68.2085
27	DS 60-90cm	68.5694
81	DS 60-90cm	68.6867
30	DS 60-90cm	68.7527
87	DS 60-90cm	69.0781
48	DS 60-90cm	69.1859
54	DS 60-90cm	69.2463
51	DS 60-90cm	69.3757
72	DS 60-90cm	69.3992
33	DS 60-90cm	70.2504
48	DS 60-90cm	71.4396
51	DS 60-90cm	71.9529
42	DS 60-90cm	72.0816
45	DS 60-90cm	72.1366
45	DS 60-90cm	72.8978
39	DS 60-90cm	73.2225
48	DS 60-90cm	73.4124
39	DS 60-90cm	73.9856
42	DS 60-90cm	74.4922
36	DS 60-90cm	74.5651
45	DS 60-90cm	75.2118
84	DS 60-90cm	75.4727
39	DS 60-90cm	76.1123
42	DS 60-90cm	76.6351
36	DS 60-90cm	77.4742
36	DS 60-90cm	77.9403
66	DS 60-90cm	78.3744
69	DS 60-90cm	78.3744
30	DS 60-90cm	80.9139
30	DS 60-90cm	81.2949
33	DS 60-90cm	81.9063
33	DS 60-90cm	82.0282
63	DS 60-90cm	82.1836
81	DS 60-90cm	82.7761
27	DS 60-90cm	83.8615
60	DS 60-90cm	84.2924
57	DS 60-90cm	87.8697
54	DS 60-90cm	88.7579
48	DS 60-90cm	90.5553
51	DS 60-90cm	91.4258
45	DS 60-90cm	93.9494
39	DS 60-90cm	94.0079
78	DS 60-90cm	94.5608
42	DS 60-90cm	96.2213
36	DS 60-90cm	96.9491
84	DS 60-90cm	97.9188
27	DS 90-120cm	30.7909
30	DS 90-120cm	31.0826
27	DS 90-120cm	33.8816
33	DS 90-120cm	33.9997
30	DS 90-120cm	34.4477
27	DS 90-120cm	34.8301
30	DS 90-120cm	35.2619
33	DS 90-120cm	35.4281
33	DS 90-120cm	37.459
69	DS 90-120cm	37.5794
81	DS 90-120cm	38.0899
84	DS 90-120cm	38.1167
87	DS 90-120cm	38.151
72	DS 90-120cm	38.2421
78	DS 90-120cm	38.346
78	DS 90-120cm	38.6849
36	DS 90-120cm	39.1679
66	DS 90-120cm	39.2829
69	DS 90-120cm	39.2829
75	DS 90-120cm	39.5963
87	DS 90-120cm	40.1092
36	DS 90-120cm	40.353
84	DS 90-120cm	40.4998
81	DS 90-120cm	40.9041
72	DS 90-120cm	40.9673
66	DS 90-120cm	40.973
75	DS 90-120cm	41.014
63	DS 90-120cm	41.317
75	DS 90-120cm	42.2251
72	DS 90-120cm	42.4176
60	DS 90-120cm	42.5071
30	DS 90-120cm	42.5324
36	DS 90-120cm	42.9532
57	DS 90-120cm	43.1502
27	DS 90-120cm	43.1691
33	DS 90-120cm	43.2644
66	DS 90-120cm	44.4057
69	DS 90-120cm	44.4057
63	DS 90-120cm	44.5185
27	DS 90-120cm	44.651
54	DS 90-120cm	45.6459
30	DS 90-120cm	46.7978
33	DS 90-120cm	47.0864
60	DS 90-120cm	49.3881
39	DS 90-120cm	49.7546
78	DS 90-120cm	49.9564
60	DS 90-120cm	50.2249
45	DS 90-120cm	51.5528
87	DS 90-120cm	51.5609
42	DS 90-120cm	52.2319
33	DS 90-120cm	52.2935
39	DS 90-120cm	52.6613
57	DS 90-120cm	52.6852
48	DS 90-120cm	52.7123
48	DS 90-120cm	52.7927
81	DS 90-120cm	53.1815
57	DS 90-120cm	54.5879
39	DS 90-120cm	56.079
45	DS 90-120cm	56.837
54	DS 90-120cm	58.1909
66	DS 90-120cm	58.8296
69	DS 90-120cm	58.8296
42	DS 90-120cm	59.5375
54	DS 90-120cm	61.2425
87	DS 90-120cm	62.5918
81	DS 90-120cm	62.6807
36	DS 90-120cm	62.9102
78	DS 90-120cm	62.9472
84	DS 90-120cm	63.7456
42	DS 90-120cm	64.0668
72	DS 90-120cm	64.1063
63	DS 90-120cm	64.1268
36	DS 90-120cm	64.2421
69	DS 90-120cm	64.913
81	DS 90-120cm	64.913
84	DS 90-120cm	65.0887
78	DS 90-120cm	65.4506
45	DS 90-120cm	65.8647
75	DS 90-120cm	65.9169
51	DS 90-120cm	66.0642
87	DS 90-120cm	66.1738
72	DS 90-120cm	66.2756
72	DS 90-120cm	67.4477
66	DS 90-120cm	67.9938
60	DS 90-120cm	68.7514
69	DS 90-120cm	69.2828
48	DS 90-120cm	69.8628
66	DS 90-120cm	70.3754
84	DS 90-120cm	70.7004
63	DS 90-120cm	72.7466
45	DS 90-120cm	74.0718
60	DS 90-120cm	74.3074
48	DS 90-120cm	77.2378
60	DS 90-120cm	79.1023
57	DS 90-120cm	79.389
54	DS 90-120cm	79.7909
87	DS 90-120cm	79.8875
39	DS 90-120cm	79.89
57	DS 90-120cm	80.0746
84	DS 90-120cm	80.2891
51	DS 90-120cm	80.4692
75	DS 90-120cm	80.7918
81	DS 90-120cm	80.863
69	DS 90-120cm	81.6415
78	DS 90-120cm	81.8437
87	DS 90-120cm	82.1289
27	DS 90-120cm	84.47
57	DS 90-120cm	84.5831
84	DS 90-120cm	84.8084
81	DS 90-120cm	86.3041
75	DS 90-120cm	86.6134
72	DS 90-120cm	87.188
30	DS 90-120cm	87.7894
81	DS 90-120cm	88.7969
78	DS 90-120cm	88.9952
78	DS 90-120cm	89.2371
54	DS 90-120cm	89.4451
63	DS 90-120cm	90.0779
84	DS 90-120cm	90.1958
75	DS 90-120cm	90.6584
42	DS 90-120cm	91.1686
36	DS 90-120cm	92.4106
33	DS 90-120cm	93.6236
39	DS 90-120cm	94.2541
51	DS 90-120cm	95.045
66	DS 90-120cm	95.5268
69	DS 90-120cm	95.5268
54	DS 90-120cm	96.0072
60	DS 90-120cm	98.579
45	DS 90-120cm	98.9577
69	DS 90-120cm	99.494
84	WW 0-30cm	16.9901
87	WW 0-30cm	18.6156
81	WW 0-30cm	22.4156
84	WW 0-30cm	23.6456
78	WW 0-30cm	28.3476
51	WW 0-30cm	28.5623
51	WW 0-30cm	32.0344
30	WW 0-30cm	32.0761
87	WW 0-30cm	37.1841
81	WW 0-30cm	38.8147
48	WW 0-30cm	38.9733
27	WW 0-30cm	39.6517
87	WW 0-30cm	40.1536
84	WW 0-30cm	40.2426
84	WW 0-30cm	41.3803
33	WW 0-30cm	41.5488
75	WW 0-30cm	42.14
81	WW 0-30cm	42.3999
51	WW 0-30cm	44.8332
51	WW 0-30cm	45.3973
30	WW 0-30cm	45.9651
33	WW 0-30cm	45.9947
45	WW 0-30cm	46.6577
78	WW 0-30cm	46.7914
54	WW 0-30cm	47.3603
48	WW 0-30cm	47.5579
39	WW 0-30cm	47.7107
33	WW 0-30cm	48.2673
75	WW 0-30cm	48.3282
81	WW 0-30cm	48.9615
57	WW 0-30cm	49.2609
84	WW 0-30cm	49.3546
72	WW 0-30cm	49.6055
75	WW 0-30cm	49.6055
75	WW 0-30cm	49.6621
72	WW 0-30cm	49.8648
54	WW 0-30cm	49.8732
45	WW 0-30cm	50.2027
72	WW 0-30cm	50.8025
36	WW 0-30cm	51.9266
60	WW 0-30cm	51.9609
57	WW 0-30cm	52.1754
48	WW 0-30cm	52.4949
45	WW 0-30cm	52.5589
60	WW 0-30cm	52.5935
36	WW 0-30cm	52.8348
33	WW 0-30cm	52.9964
48	WW 0-30cm	53.0158
30	WW 0-30cm	53.4658
63	WW 0-30cm	53.5013
60	WW 0-30cm	54.3485
27	WW 0-30cm	54.3684
78	WW 0-30cm	54.7795
36	WW 0-30cm	54.9087
33	WW 0-30cm	55.1129
57	WW 0-30cm	55.3463
66	WW 0-30cm	55.3463
51	WW 0-30cm	55.6624
42	WW 0-30cm	55.7808
66	WW 0-30cm	56.1366
72	WW 0-30cm	56.3302
78	WW 0-30cm	56.4377
39	WW 0-30cm	56.4486
54	WW 0-30cm	56.4499
57	WW 0-30cm	56.5135
66	WW 0-30cm	56.5135
30	WW 0-30cm	56.6244
75	WW 0-30cm	56.8584
36	WW 0-30cm	56.9568
54	WW 0-30cm	57.6927
27	WW 0-30cm	57.7614
36	WW 0-30cm	57.8461
54	WW 0-30cm	58.2313
87	WW 0-30cm	59.3377
33	WW 0-30cm	59.5174
60	WW 0-30cm	59.6157
81	WW 0-30cm	59.8193
63	WW 0-30cm	59.8805
63	WW 0-30cm	60.1333
51	WW 0-30cm	60.5914
63	WW 0-30cm	61.2885
60	WW 0-30cm	61.7636
48	WW 0-30cm	61.8132
54	WW 0-30cm	61.8924
39	WW 0-30cm	61.9657
39	WW 0-30cm	62.0754
39	WW 0-30cm	63.317
78	WW 0-30cm	63.403
69	WW 0-30cm	63.5723
42	WW 0-30cm	64.66
63	WW 0-30cm	65.1314
84	WW 0-30cm	66.1012
36	WW 0-30cm	67.2181
57	WW 0-30cm	67.619
66	WW 0-30cm	67.724
78	WW 0-30cm	69.4896
60	WW 0-30cm	71.1885
69	WW 0-30cm	71.1885
27	WW 0-30cm	71.5311
45	WW 0-30cm	72.6876
69	WW 0-30cm	73.1184
30	WW 0-30cm	73.8234
75	WW 0-30cm	74.5005
42	WW 0-30cm	74.5549
42	WW 0-30cm	74.6852
66	WW 0-30cm	75.1232
39	WW 0-30cm	77.0627
48	WW 0-30cm	77.7952
45	WW 0-30cm	77.9085
72	WW 0-30cm	78.1139
42	WW 0-30cm	78.1401
63	WW 0-30cm	78.6495
69	WW 0-30cm	78.9359
69	WW 0-30cm	79.534
27	WW 0-30cm	79.9736
66	WW 0-30cm	84.768
45	WW 0-30cm	85.7043
69	WW 0-30cm	86.4306
81	WW 0-30cm	89.575
57	WW 0-30cm	94.5758
33	WW 120-160cm	14.0072
27	WW 120-160cm	14.0554
30	WW 120-160cm	14.1335
36	WW 120-160cm	14.5424
39	WW 120-160cm	20.5978
84	WW 120-160cm	21.4294
30	WW 120-160cm	21.6706
48	WW 120-160cm	21.8572
54	WW 120-160cm	21.9198
30	WW 120-160cm	22.1319
27	WW 120-160cm	22.2227
81	WW 120-160cm	22.3131
51	WW 120-160cm	22.3302
45	WW 120-160cm	22.4867
33	WW 120-160cm	22.5035
87	WW 120-160cm	22.7502
27	WW 120-160cm	22.7852
42	WW 120-160cm	22.9381
36	WW 120-160cm	23.0081
39	WW 120-160cm	23.1349
45	WW 120-160cm	23.2019
36	WW 120-160cm	23.3031
51	WW 120-160cm	23.3535
54	WW 120-160cm	23.3917
48	WW 120-160cm	23.4452
33	WW 120-160cm	23.5139
39	WW 120-160cm	23.6966
57	WW 120-160cm	24.3229
84	WW 120-160cm	24.461
60	WW 120-160cm	24.4975
63	WW 120-160cm	24.5848
81	WW 120-160cm	25.7154
78	WW 120-160cm	25.8252
78	WW 120-160cm	26.0575
42	WW 120-160cm	26.7546
75	WW 120-160cm	27.1354
75	WW 120-160cm	27.3901
66	WW 120-160cm	27.4655
87	WW 120-160cm	28.4216
72	WW 120-160cm	28.8157
63	WW 120-160cm	29.124
72	WW 120-160cm	30.3614
57	WW 120-160cm	30.609
66	WW 120-160cm	30.609
27	WW 120-160cm	31.576
60	WW 120-160cm	31.5941
30	WW 120-160cm	31.7867
63	WW 120-160cm	33.894
60	WW 120-160cm	34.7261
45	WW 120-160cm	34.7823
69	WW 120-160cm	35.392
57	WW 120-160cm	35.5652
66	WW 120-160cm	35.5652
54	WW 120-160cm	35.6323
51	WW 120-160cm	35.8707
36	WW 120-160cm	36.1757
48	WW 120-160cm	36.9975
69	WW 120-160cm	37.4727
39	WW 120-160cm	37.7365
69	WW 120-160cm	37.9434
33	WW 120-160cm	38.4889
45	WW 120-160cm	39.1534
48	WW 120-160cm	39.6497
72	WW 120-160cm	39.665
84	WW 120-160cm	40.4972
81	WW 120-160cm	40.9869
42	WW 120-160cm	41.2237
78	WW 120-160cm	42.855
51	WW 120-160cm	43.0477
75	WW 120-160cm	43.7404
54	WW 120-160cm	45.6221
87	WW 120-160cm	50.837
84	WW 120-160cm	52.0302
81	WW 120-160cm	53.9604
69	WW 120-160cm	54.9911
72	WW 120-160cm	55.1945
78	WW 120-160cm	55.4496
66	WW 120-160cm	55.885
75	WW 120-160cm	56.7384
54	WW 120-160cm	57.2709
39	WW 120-160cm	57.5909
42	WW 120-160cm	57.6658
87	WW 120-160cm	57.694
51	WW 120-160cm	58.0024
66	WW 120-160cm	58.3131
63	WW 120-160cm	58.3479
45	WW 120-160cm	58.8881
63	WW 120-160cm	59.0543
36	WW 120-160cm	59.3428
48	WW 120-160cm	59.6306
60	WW 120-160cm	59.6669
84	WW 120-160cm	59.7132
57	WW 120-160cm	60.1079
60	WW 120-160cm	60.1515
33	WW 120-160cm	60.4065
57	WW 120-160cm	61.6149
81	WW 120-160cm	62.3357
72	WW 120-160cm	63.1117
78	WW 120-160cm	63.2469
51	WW 120-160cm	65.2881
75	WW 120-160cm	65.7895
48	WW 120-160cm	66.7491
42	WW 120-160cm	66.8304
45	WW 120-160cm	67.1095
54	WW 120-160cm	67.3015
69	WW 120-160cm	67.7106
36	WW 120-160cm	67.9854
39	WW 120-160cm	68.7421
33	WW 120-160cm	69.5012
30	WW 120-160cm	69.7228
84	WW 120-160cm	70.1973
27	WW 120-160cm	70.2985
57	WW 120-160cm	70.7897
66	WW 120-160cm	70.7897
60	WW 120-160cm	71.0765
63	WW 120-160cm	72.0847
81	WW 120-160cm	72.4758
75	WW 120-160cm	72.9646
72	WW 120-160cm	73.0042
78	WW 120-160cm	73.44
69	WW 120-160cm	76.9642
27	WW 30-60cm	13.6486
27	WW 30-60cm	13.7164
30	WW 30-60cm	14.1712
87	WW 30-60cm	14.2808
33	WW 30-60cm	14.8053
84	WW 30-60cm	15.1018
39	WW 30-60cm	15.2344
36	WW 30-60cm	15.3143
30	WW 30-60cm	15.4645
81	WW 30-60cm	15.5962
45	WW 30-60cm	15.9178
75	WW 30-60cm	16.0504
51	WW 30-60cm	16.3743
78	WW 30-60cm	16.5529
48	WW 30-60cm	16.7367
54	WW 30-60cm	16.8375
33	WW 30-60cm	17.5938
45	WW 30-60cm	17.9533
51	WW 30-60cm	18.2091
84	WW 30-60cm	18.2479
81	WW 30-60cm	18.4922
48	WW 30-60cm	18.9765
63	WW 30-60cm	18.9802
57	WW 30-60cm	19.002
72	WW 30-60cm	19.2106
60	WW 30-60cm	19.3137
69	WW 30-60cm	20.0127
30	WW 30-60cm	20.2893
36	WW 30-60cm	20.3264
42	WW 30-60cm	20.5628
39	WW 30-60cm	20.6133
78	WW 30-60cm	20.7125
75	WW 30-60cm	20.8719
27	WW 30-60cm	20.8955
60	WW 30-60cm	21.1322
54	WW 30-60cm	21.4169
57	WW 30-60cm	21.4257
66	WW 30-60cm	21.4257
72	WW 30-60cm	22.1646
33	WW 30-60cm	22.5991
66	WW 30-60cm	22.774
42	WW 30-60cm	23.2361
36	WW 30-60cm	23.2575
39	WW 30-60cm	23.4421
48	WW 30-60cm	23.5667
63	WW 30-60cm	23.974
45	WW 30-60cm	24.0303
69	WW 30-60cm	24.3704
51	WW 30-60cm	24.5737
54	WW 30-60cm	30.8961
57	WW 30-60cm	42.1429
66	WW 30-60cm	42.1429
63	WW 30-60cm	43.0016
60	WW 30-60cm	43.4481
87	WW 30-60cm	45.5244
84	WW 30-60cm	46.6611
75	WW 30-60cm	49.2832
81	WW 30-60cm	49.5532
78	WW 30-60cm	50.8244
72	WW 30-60cm	52.9783
87	WW 30-60cm	53.1583
69	WW 30-60cm	56.2147
84	WW 30-60cm	58.2586
51	WW 30-60cm	60.5319
84	WW 30-60cm	61.9305
87	WW 30-60cm	62.1004
51	WW 30-60cm	62.3303
54	WW 30-60cm	64.203
84	WW 30-60cm	64.4469
51	WW 30-60cm	64.9705
60	WW 30-60cm	65.3135
75	WW 30-60cm	65.4785
36	WW 30-60cm	65.4838
30	WW 30-60cm	65.8359
81	WW 30-60cm	65.8479
57	WW 30-60cm	66.8205
81	WW 30-60cm	66.9262
63	WW 30-60cm	67.0739
81	WW 30-60cm	67.1795
39	WW 30-60cm	67.3552
48	WW 30-60cm	67.4155
57	WW 30-60cm	67.4844
66	WW 30-60cm	67.4844
60	WW 30-60cm	67.5552
33	WW 30-60cm	67.6336
72	WW 30-60cm	68.5649
63	WW 30-60cm	68.9635
48	WW 30-60cm	69.774
42	WW 30-60cm	70.4883
78	WW 30-60cm	70.6465
30	WW 30-60cm	71.0158
78	WW 30-60cm	71.4676
27	WW 30-60cm	71.562
48	WW 30-60cm	71.643
75	WW 30-60cm	71.833
45	WW 30-60cm	72.0964
33	WW 30-60cm	72.28
66	WW 30-60cm	72.4904
72	WW 30-60cm	72.5096
66	WW 30-60cm	72.7879
42	WW 30-60cm	72.8429
39	WW 30-60cm	73.3771
60	WW 30-60cm	73.5077
78	WW 30-60cm	73.6647
45	WW 30-60cm	74.1407
54	WW 30-60cm	74.3902
33	WW 30-60cm	74.4056
42	WW 30-60cm	74.4119
27	WW 30-60cm	74.4307
63	WW 30-60cm	74.5158
36	WW 30-60cm	74.6016
75	WW 30-60cm	74.6404
57	WW 30-60cm	75.144
72	WW 30-60cm	75.2114
39	WW 30-60cm	75.408
36	WW 30-60cm	77.8124
69	WW 30-60cm	77.8847
69	WW 30-60cm	78.1268
45	WW 30-60cm	80.4866
54	WW 30-60cm	83.8186
69	WW 30-60cm	91.5856
51	WW 60-90cm	31.8337
87	WW 60-90cm	31.9985
27	WW 60-90cm	32.332
84	WW 60-90cm	32.9662
54	WW 60-90cm	33.0258
30	WW 60-90cm	33.9864
45	WW 60-90cm	34.671
81	WW 60-90cm	34.9295
54	WW 60-90cm	35.2959
57	WW 60-90cm	35.5334
66	WW 60-90cm	35.5334
60	WW 60-90cm	35.5825
51	WW 60-90cm	35.8782
78	WW 60-90cm	36.1793
30	WW 60-90cm	37.2295
48	WW 60-90cm	37.233
33	WW 60-90cm	37.2857
39	WW 60-90cm	37.4668
36	WW 60-90cm	37.9021
48	WW 60-90cm	38.1012
27	WW 60-90cm	38.1506
33	WW 60-90cm	38.1931
75	WW 60-90cm	38.2071
36	WW 60-90cm	38.7186
63	WW 60-90cm	38.8744
84	WW 60-90cm	39.0417
45	WW 60-90cm	39.0849
42	WW 60-90cm	40.2813
39	WW 60-90cm	40.4096
57	WW 60-90cm	41.3447
63	WW 60-90cm	41.9401
72	WW 60-90cm	42.1995
60	WW 60-90cm	42.8964
78	WW 60-90cm	43.1289
81	WW 60-90cm	45.1013
75	WW 60-90cm	45.7728
72	WW 60-90cm	48.5178
69	WW 60-90cm	49.4367
66	WW 60-90cm	53.7018
69	WW 60-90cm	54.8727
27	WW 60-90cm	55.7584
87	WW 60-90cm	60.1356
48	WW 60-90cm	62.1827
84	WW 60-90cm	62.2617
30	WW 60-90cm	63.1742
30	WW 60-90cm	63.4979
27	WW 60-90cm	63.5572
39	WW 60-90cm	64.0406
51	WW 60-90cm	64.3985
51	WW 60-90cm	64.6819
45	WW 60-90cm	64.8355
81	WW 60-90cm	65.0759
33	WW 60-90cm	65.5579
42	WW 60-90cm	65.7475
33	WW 60-90cm	66.3945
87	WW 60-90cm	66.5881
48	WW 60-90cm	66.6892
78	WW 60-90cm	67.3528
36	WW 60-90cm	67.5857
45	WW 60-90cm	67.7449
42	WW 60-90cm	68.4171
84	WW 60-90cm	68.7731
72	WW 60-90cm	68.9435
66	WW 60-90cm	69.2366
75	WW 60-90cm	69.8872
69	WW 60-90cm	70.1793
39	WW 60-90cm	70.649
81	WW 60-90cm	71.0896
36	WW 60-90cm	71.4443
63	WW 60-90cm	71.7003
54	WW 60-90cm	72.4229
75	WW 60-90cm	72.672
72	WW 60-90cm	73.1257
60	WW 60-90cm	73.1303
36	WW 60-90cm	74.3223
57	WW 60-90cm	74.7537
30	WW 60-90cm	75.0151
87	WW 60-90cm	75.0421
33	WW 60-90cm	75.7292
78	WW 60-90cm	76.0129
39	WW 60-90cm	76.5881
54	WW 60-90cm	77.6466
27	WW 60-90cm	77.878
60	WW 60-90cm	78.0186
42	WW 60-90cm	78.2915
63	WW 60-90cm	78.4175
51	WW 60-90cm	78.4343
57	WW 60-90cm	79.4723
66	WW 60-90cm	79.4723
54	WW 60-90cm	79.4888
48	WW 60-90cm	79.6838
84	WW 60-90cm	79.8125
45	WW 60-90cm	80.6686
84	WW 60-90cm	80.6794
51	WW 60-90cm	80.9533
69	WW 60-90cm	81.3882
60	WW 60-90cm	81.5292
81	WW 60-90cm	81.5327
63	WW 60-90cm	81.9307
75	WW 60-90cm	82.1272
57	WW 60-90cm	82.3396
60	WW 60-90cm	82.6757
54	WW 60-90cm	82.8043
63	WW 60-90cm	82.8655
72	WW 60-90cm	83.0126
39	WW 60-90cm	83.3981
66	WW 60-90cm	83.9339
78	WW 60-90cm	83.9994
57	WW 60-90cm	84.2092
66	WW 60-90cm	84.2092
69	WW 60-90cm	84.3344
42	WW 60-90cm	85.4329
33	WW 60-90cm	85.7708
36	WW 60-90cm	86.381
48	WW 60-90cm	88.0191
81	WW 60-90cm	88.2376
45	WW 60-90cm	89.8065
78	WW 60-90cm	90.3108
75	WW 60-90cm	91.1468
72	WW 60-90cm	96.1346
69	WW 60-90cm	98.122
27	WW 90-120cm	32.7903
30	WW 90-120cm	46.9944
33	WW 90-120cm	65.5982
36	WW 90-120cm	81.0857
87	WW 90-120cm	86.6125
84	WW 90-120cm	89.5587
30	WW 90-120cm	89.8988
48	WW 90-120cm	90.5735
54	WW 90-120cm	90.8296
33	WW 90-120cm	92.0342
51	WW 90-120cm	92.1114
39	WW 90-120cm	92.3353
45	WW 90-120cm	92.3775
36	WW 90-120cm	92.4465
81	WW 90-120cm	93.1585
42	WW 90-120cm	93.5422
87	WW 90-120cm	93.8503
48	WW 90-120cm	94.0678
45	WW 90-120cm	94.2423
27	WW 90-120cm	95.3796
84	WW 90-120cm	95.7164
39	WW 90-120cm	95.7715
81	WW 90-120cm	96.4648
78	WW 90-120cm	96.4829
51	WW 90-120cm	100
78	WW 90-120cm	100
69	WW 90-120cm	100
72	WW 90-120cm	100
33	DS 60-90cm	100
75	DS 120-160cm	100
66	WW 90-120cm	100
75	DS 60-90cm	100
48	DS 90-120cm	100
75	WW 90-120cm	100
75	WW 90-120cm	100
57	WW 90-120cm	100
60	WW 90-120cm	100
84	DS 120-160cm	100
63	WW 90-120cm	100
45	DS 90-120cm	100
72	WW 0-30cm	100
48	DS 90-120cm	100
63	WW 90-120cm	100
63	DS 90-120cm	100
54	WW 90-120cm	100
63	WW 90-120cm	100
39	DS 90-120cm	100
60	WW 90-120cm	100
57	DS 90-120cm	100
27	DS 90-120cm	100
60	DS 90-120cm	100
57	WW 90-120cm	100
66	WW 90-120cm	100
60	WW 90-120cm	100
57	WW 90-120cm	100
42	DS 90-120cm	100
72	WW 90-120cm	100
36	DS 90-120cm	100
30	DS 90-120cm	100
72	DS 90-120cm	100
57	DS 90-120cm	100
54	DS 90-120cm	100
48	DS 90-120cm	100
30	WW 90-120cm	100
51	WW 90-120cm	100
39	DS 90-120cm	100
48	WW 90-120cm	100
51	WW 90-120cm	100
42	WW 90-120cm	100
45	WW 90-120cm	100
27	WW 90-120cm	100
33	DS 90-120cm	100
54	WW 90-120cm	100
75	DS 90-120cm	100
84	WW 90-120cm	100
48	WW 90-120cm	100
42	DS 90-120cm	100
45	DS 90-120cm	100
54	WW 90-120cm	100
39	WW 90-120cm	100
63	DS 90-120cm	100
36	WW 90-120cm	100
66	DS 90-120cm	100
69	DS 90-120cm	100
84	DS 90-120cm	100
60	DS 90-120cm	100
66	DS 90-120cm	100
69	DS 90-120cm	100
87	WW 90-120cm	100
87	DS 90-120cm	100
33	WW 90-120cm	100
45	WW 90-120cm	100
81	DS 90-120cm	100
81	WW 90-120cm	100
36	WW 90-120cm	100
78	DS 90-120cm	100
30	WW 90-120cm	100
75	WW 90-120cm	100
42	DS 90-120cm	100
54	DS 90-120cm	100
78	WW 90-120cm	100
72	WW 90-120cm	100
33	WW 90-120cm	100
27	WW 90-120cm	100
63	DS 90-120cm	100
42	WW 90-120cm	100
66	WW 90-120cm	100
57	DS 90-120cm	100
39	WW 90-120cm	100
75	DS 90-120cm	100
36	WW 90-120cm	100
51	DS 90-120cm	100
60	DS 90-120cm	100
42	WW 90-120cm	100
39	WW 90-120cm	100
84	WW 90-120cm	100
51	WW 90-120cm	100
33	WW 90-120cm	100
57	WW 90-120cm	100
66	WW 90-120cm	100
30	DS 90-120cm	100
42	DS 90-120cm	100
63	WW 90-120cm	100
48	WW 90-120cm	100
54	DS 90-120cm	100
60	DS 90-120cm	100
45	WW 90-120cm	100
30	WW 90-120cm	100
39	DS 90-120cm	100
48	DS 90-120cm	100
45	DS 90-120cm	100
60	WW 90-120cm	100
54	DS 90-120cm	100
45	DS 90-120cm	100
27	WW 90-120cm	100
54	WW 90-120cm	100
51	DS 90-120cm	100
48	DS 90-120cm	100
36	DS 90-120cm	100
81	WW 90-120cm	100
51	DS 90-120cm	100
69	WW 90-120cm	100
48	DS 90-120cm	100
57	DS 90-120cm	100
33	DS 90-120cm	100
54	DS 90-120cm	100
78	WW 90-120cm	100
45	DS 90-120cm	100
69	WW 90-120cm	100
57	WW 90-120cm	100
66	WW 90-120cm	100
69	WW 90-120cm	100
87	WW 90-120cm	100
84	WW 90-120cm	100
60	WW 90-120cm	100
72	WW 90-120cm	100
27	DS 90-120cm	100
30	DS 90-120cm	100
63	WW 90-120cm	100
54	WW 90-120cm	100
42	DS 90-120cm	100
33	DS 90-120cm	100
48	DS 90-120cm	100
39	DS 90-120cm	100
51	WW 90-120cm	100
81	WW 90-120cm	100
63	WW 90-120cm	100
75	WW 90-120cm	100
72	WW 90-120cm	100
69	WW 90-120cm	100
75	WW 90-120cm	100
45	DS 90-120cm	100
42	DS 90-120cm	100
60	WW 90-120cm	100
66	WW 90-120cm	100
57	WW 90-120cm	100
36	DS 90-120cm	100
39	WW 90-120cm	100
39	DS 90-120cm	100
42	WW 90-120cm	100
84	WW 90-120cm	100
87	DS 90-120cm	100
78	WW 90-120cm	100
36	DS 90-120cm	100
27	DS 90-120cm	100
45	WW 90-120cm	100
48	WW 90-120cm	100
36	WW 90-120cm	100
30	DS 90-120cm	100
33	WW 90-120cm	100
81	WW 90-120cm	100
33	DS 90-120cm	100
84	DS 90-120cm	100
78	WW 90-120cm	100
72	DS 90-120cm	100
72	WW 90-120cm	100
75	WW 90-120cm	100
69	WW 90-120cm	100
66	DS 90-120cm	100
69	DS 90-120cm	100
81	DS 90-120cm	100
63	DS 90-120cm	100
60	DS 90-120cm	100
78	DS 90-120cm	100
57	DS 90-120cm	100
54	DS 90-120cm	100
51	DS 90-120cm	100
45	DS 90-120cm	100
48	DS 90-120cm	100
39	DS 90-120cm	100
42	DS 90-120cm	100
36	DS 90-120cm	100
33	DS 90-120cm	100
75	DS 90-120cm	100
84	DS 90-120cm	100

## Sheet: Phenotyping data_EXP1 
EXP1 : Model calibration
Fig 2
Varieties	Depth (cm)	Root biomass density(g.m-3)	RLDm(m.m-3)		Varieties	Aerial-Biomass (g.m-2)						RID (NIa.m-2)	RLDm (m.m-3)					Horizol (NI m-2)			vertical ni/m²			RLD totale	PV
Thialack2	0-40	50	3258.95		Gawane	350			Date	Varieties	Depth (m)	All	All		Date	Varieties	Depth (m)	Thick	Fine	All	Thick	Fine	All	mes m/m²	Thick	Fine	All		Pv according to depth (Z)
Thialack2	0-40	20	2387.4		Gawane	539.65			2016-10-10	SL 87	0.1	1187.5	1842.45		2016-10-10	SL 87	0.1	112.5	712.5	825	218.75	968.75	1187.5	1842.45	0.514286	0.735484	0.694737		Z (m)	Thick	Fine	All
Thialack2	0-40	50	2338.85		Gawane	484.8			2016-09-19	Gawane	0.1	1287.5	1848.46		2016-09-19	Gawane	0.1	162.5	1075	1237.5	150	1137.5	1287.5	1848.46	1.08333	0.945055	0.961165		0.1	0.849331	0.967913	0.94563
Thialack2	0-40	35	3093.04		Gawane	373.25			2016-10-10	Gawane	0.1	1012.5	1940.72		2016-10-10	Gawane	0.1	125	887.5	1012.5	231.25	781.25	1012.5	1940.72	0.540541	1.136	1		0.3	0.969154	1.04832	1.06484
Thialack2	0-40	50	2614.43		SL87	475.25			2016-10-10	Thialack 2	0.1	1875	2186.58		2016-10-10	Thialack 2	0.1	37.5	1475	1512.5	106.25	1768.75	1875	2186.58	0.352941	0.833922	0.806667		0.5	1.20828	1.0116	1.01363
Thialack2	0-40	15	1293.36		SL87	314.55			2016-10-10	Gawane	0.1	1350	2196.47		2016-10-10	Gawane	0.1	137.5	875	1012.5	125	1225	1350	2196.47	1.1	0.714286	0.75		0.7	1.37347	1.09883	1.10921
Thialack2	0-40	15	1670.3		SL87	519.1			2016-10-10	Thialack 2	0.1	1293.75	2216.3		2016-10-10	Thialack 2	0.1	187.5	1762.5	1950	175	1118.75	1293.75	2216.3	1.07143	1.57542	1.50725		0.9	1.78638	1.21311	1.27079
Thialack2	0-40	5	1057.99		SL87	679.45			2016-09-19	Thialack 2	0.1	1618.75	2313.42		2016-09-19	Thialack 2	0.1	200	1600	1800	131.25	1487.5	1618.75	2313.42	1.52381	1.07563	1.11197		1.1	2.30423	1.08229	1.18974
Thialack2	0-40	75	3267.41		Souna3	649.2			2016-10-10	Souna 3	0.1	1656.25	2422.5		2016-10-10	Souna 3	0.1	112.5	1312.5	1425	162.5	1493.75	1656.25	2422.5	0.692308	0.878661	0.860377		1.3	2.26667	1	1.41282
Thialack2	0-40	0	0		Souna3	810.85			2016-10-10	Souna 3	0.1	1375	2482.44		2016-10-10	Souna 3	0.1	237.5	1262.5	1500	275	1100	1375	2482.44	0.863636	1.14773	1.09091
Thialack2	0-40	20	1750.82		Souna3	358.3			2016-09-19	Thialack 2	0.1	1943.75	2941.24		2016-09-19	Thialack 2	0.1	100	1062.5	1162.5	200	1743.75	1943.75	2941.24	0.5	0.609319	0.598071
Thialack2	0-40	20	1573.14		Souna3	675.7			2016-09-19	SL 87	0.1	906.25	2055.07		2016-09-19	SL 87	0.1	225	875	1100	112.5	793.75	906.25	2055.07	2	1.10236	1.21379		COv according to depth (Z)
Thialack2	0-40	50	2624.18		Thialack2	638.7			2016-09-19	SL 87	0.1	916.667	1846.83		2016-09-19	SL 87	0.1	50	750	800	108.333	808.333	916.667	1846.83	0.461538	0.927835	0.872727		Z (m)	Thick	Fine	All
Thialack2	0-40	50	3259.51		Thialack2	294.55			2016-10-10	SL 87	0.1	812.5	1622.15		2016-10-10	SL 87	0.1	50	475	525	81.25	731.25	812.5	1622.15	0.615385	0.649573	0.646154		0.1	1.80191	1.95733	1.92785
Thialack2	0-40	25	2039.7		Thialack2	400.1			2016-09-19	Souna 3	0.1	600	1751.17		2016-09-19	Souna 3	0.1	50	625	675	87.5	512.5	600	1751.17	0.571429	1.21951	1.125		0.3	1.95898	2.06483	2.08716
Thialack2	0-40	10	965.429		Thialack2	691.7			2016-09-19	Souna 3	0.3	550	1352.83			Mean	0.1	127.679	1053.57	1181.25	154.613	1119.35	1273.96	2118.99	0.849331	0.967913	0.94563		0.5	2.28448	2.01549	2.01821
Thialack2	40-100	10	1258.13						2016-10-10	Thialack 2	0.3	1162.5	1411.69																0.7	2.51781	2.1334	2.14759
Thialack2	40-100	5	1662.58						2016-09-19	Gawane	0.3	475	1453.92		2016-09-19	Souna 3	0.3	150	200	350	168.75	381.25	550	1352.83	0.888889	0.52459	0.636364		0.9	3.12064	2.29122	2.37209
Thialack2	40-100	10	1110.84						2016-10-10	Souna 3	0.3	650	1475.41		2016-10-10	Thialack 2	0.3	225	750	975	156.25	1006.25	1162.5	1411.69	1.44	0.745342	0.83871		1.1	3.90073	2.11086	2.25867
Thialack2	40-100	10	1470.92						2016-09-19	Souna 3	0.3	468.75	1478.22		2016-09-19	Gawane	0.3	200	825	1025	62.5	412.5	475	1453.92		2	2.15789		1.3	3.84353	2	2.57419
Thialack2	40-100	10	1948.36						2016-10-10	SL 87	0.3	600	1503.83		2016-10-10	Souna 3	0.3	50	662.5	712.5	68.75	581.25	650	1475.41	0.727273	1.13978	1.09615
Thialack2	40-100	5	1192.42						2016-10-10	Souna 3	0.3	1062.5	1538.97		2016-09-19	Souna 3	0.3	50	412.5	462.5	43.75	425	468.75	1478.22	1.14286	0.970588	0.986667
Thialack2	40-100	10	1086.58						2016-10-10	Gawane	0.3	987.5	1583.98		2016-10-10	SL 87	0.3	87.5	462.5	550	118.75	481.25	600	1503.83	0.736842	0.961039	0.916667
Thialack2	40-100	10	1298.06						2016-09-19	Thialack 2	0.3	600	1672.4		2016-10-10	Souna 3	0.3	250	1187.5	1437.5	225	837.5	1062.5	1538.97	1.11111	1.41791	1.35294
Thialack2	40-100	5	1301.6						2016-10-10	Gawane	0.3	956.25	1264.21		2016-10-10	Gawane	0.3	212.502	875	1087.5	200	787.5	987.5	1583.98	1.06251	1.11111	1.10127
Thialack2	40-100	15	1367.39						2016-09-19	SL 87	0.3	637.5	1235.76		2016-09-19	Thialack 2	0.3	87.5	587.5	675	75	525	600	1672.4	1.16667	1.11905	1.125
Thialack2	40-100	5	1116.62						2016-09-19	SL 87	0.3	687.5	1810.11		2016-10-10	Gawane	0.3	100	737.5	837.5	143.75	812.5	956.25	1264.21	0.695652	0.907692	0.875817
Thialack2	40-100	10	1748.38						2016-09-19	Thialack 2	0.5	587.5	1248.97		2016-09-19	SL 87	0.3	100	375	475	112.5	525	637.5	1235.76	0.888889	0.714286	0.745098
Thialack2	40-100	10	1597.97						2016-09-19	Souna 3	0.5	431.25	1251.42		2016-09-19	SL 87	0.3	75	575	650	93.75	593.75	687.5	1810.11	0.8	0.968421	0.945455
Thialack2	40-100	0	0						2016-09-19	Thialack 2	0.5	543.75	1292.58			Mean	0.3	132.292	637.5	769.792	122.396	614.062	736.458	1481.78	0.969154	1.04832	1.06484
Thialack2	40-100	10	1869.78						2016-09-19	Souna 3	0.5	431.25	1340.7
Thialack2	40-100	0	0						2016-09-19	SL 87	0.5	843.75	1395.71		2016-09-19	Thialack 2	0.5	50	412.5	462.5	81.25	506.25	587.5	1248.97	0.615385	0.814815	0.787234
Thialack2	40-100	5	1402.09						2016-10-10	Thialack 2	0.5	1162.5	1426.31		2016-09-19	Souna 3	0.5	12.5	312.5	325	31.25	400	431.25	1251.42	0.4	0.78125	0.753623
Thialack2	40-100	10	1134.55						2016-09-19	Gawane	0.5	506.25	1434.7		2016-09-19	Thialack 2	0.5	125	400	525	62.5	481.25	543.75	1292.58	2	0.831169	0.965517
Thialack2	40-100	10	1227.63						2016-10-10	Gawane	0.5	843.75	1556.92		2016-09-19	Souna 3	0.5	62.5	300	362.5	68.75	362.5	431.25	1340.7	0.909091	0.827586	0.84058
Thialack2	40-100	10	854.5						2016-10-10	Souna 3	0.5	1043.75	1645		2016-09-19	SL 87	0.5	25	837.5	862.5	75	731.25	843.75	1395.71	0.333333	1.1453	1.02222
Thialack2	40-100	10	1020.98						2016-10-10	SL 87	0.5	731.25	1484.88		2016-10-10	Thialack 2	0.5	50	775	825	87.5	1075	1162.5	1426.31	0.571429	0.72093	0.709677
Thialack2	40-100	10	1516.76						2016-09-19	Gawane	0.7	425	1038.89		2016-09-19	Gawane	0.5	125	437.5	562.5	31.25	475	506.25	1434.7	4	0.921053	1.11111
Thialack2	40-100	0	0						2016-10-10	Gawane	0.7	600	1176.27		2016-10-10	Gawane	0.5	150	1162.5	1312.5	125	718.75	843.75	1556.92	1.2	1.61739	1.55556
Thialack2	40-100	5	740.979						2016-09-19	Gawane	0.7	425	1177.63		2016-10-10	Souna 3	0.5	125	1175	1300	87.5	956.25	1043.75	1645	1.42857	1.22876	1.24551
Thialack2	>100	5	1436.57						2016-10-10	Souna 3	0.7	612.5	1238.36		2016-10-10	SL 87	0.5	62.5	775	837.5	100	631.25	731.25	1484.88	0.625	1.22772	1.1453
Thialack2	>100	5	1128.91						2016-09-19	Thialack 2	0.7	556.25	1353.96			Mean		78.75	658.75	737.5	75	633.75	712.5	1407.72	1.20828	1.0116	1.01363
Thialack2	>100	0	0						2016-10-10	Souna 3	0.7	637.5	1384
Thialack2	>100	0	0						2016-09-19	SL 87	0.7	581.25	1385.73		2016-09-19	Gawane	0.7	125	337.5	462.5	68.75	356.25	425	1038.89	1.81818	0.947368	1.08824
Thialack2	>100	5	826.608						2016-10-10	SL 87	0.7	443.75	1474.14		2016-10-10	Gawane	0.7	100	462.5	562.5	187.5	412.5	600	1176.27	0.533333	1.12121	0.9375
Thialack2	>100	5	912.564						2016-09-19	Souna 3	0.7	525	1521.47		2016-09-19	Gawane	0.7	162.5	300	462.5	112.5	312.5	425	1177.63	1.44444	0.96	1.08824
Thialack2	>100	5	742.136						2016-10-10	Thialack 2	0.7	587.5	1647.29		2016-10-10	Souna 3	0.7	150	925	1075	43.75	568.75	612.5	1238.36	3.42857	1.62637	1.7551
Thialack2	>100	5	789.901						2016-10-10	Thialack 2	0.7	900	1757.53		2016-09-19	Thialack 2	0.7	62.5	475	537.5	37.5	518.75	556.25	1353.96	1.66667	0.915663	0.966292
Souna3	0-40	35	1951.75						2016-09-19	Thialack 2	0.7	575	1325.8		2016-10-10	Souna 3	0.7	112.5	550	662.5	181.25	456.25	637.5	1384	0.62069	1.20548	1.03922
Souna3	0-40	25	1698.76						2016-09-19	Gawane	0.9	200	916.044		2016-09-19	SL 87	0.7	25	375	400	25	556.25	581.25	1385.73	1	0.674157	0.688172
Souna3	0-40	5	1039.67						2016-09-19	Souna 3	0.9	462.5	1135.04		2016-10-10	SL 87	0.7	37.5	625	662.5	56.25	387.5	443.75	1474.14	0.666667	1.6129	1.49296
Souna3	0-40	5	952.121						2016-10-10	Gawane	0.9	300	1193.09		2016-09-19	Souna 3	0.7	37.5	512.5	550	50	475	525	1521.47	0.75	1.07895	1.04762
Souna3	0-40	40	2548.49						2016-09-19	Thialack 2	0.9	531.25	1204.08		2016-10-10	Thialack 2	0.7	125	525	650	100	487.5	587.5	1647.29	1.25	1.07692	1.10638
Souna3	0-40	25	2092.01						2016-09-19	Gawane	0.9	450	1330.88		2016-10-10	Thialack 2	0.7	125	787.5	912.5	75	825	900	1757.53	1.66667	0.954545	1.01389
Souna3	0-40	10	1217.61						2016-09-19	Thialack 2	0.9	556.25	1489.02		2016-09-19	Thialack 2	0.7	112.5	512.5	625	68.75	506.25	575	1325.8	1.63636	1.01235	1.08696
Souna3	0-40	30	1716.69						2016-10-10	Gawane	0.9	775	1506.48			Mean		97.9167	532.292	630.208	83.8542	488.542	572.396	1373.42	1.37347	1.09883	1.10921
Souna3	0-40	40	1863.89						2016-10-10	Souna 3	0.9	450	1535.12
Souna3	0-40	20	1820.96						2016-09-19	SL 87	0.9	716.667	1618.71		2016-09-19	Gawane	0.9	112.5	200	312.5	37.5	162.5	200	916.044	3	1.23077	1.5625
Souna3	0-40	45	1823.08						2016-09-19	Souna 3	0.9	568.75	1746.56		2016-09-19	Souna 3	0.9	25	375	400	43.75	418.75	462.5	1135.04	0.571429	0.895522	0.864865
Souna3	0-40	5	2141.92						2016-10-10	SL 87	1.1	116.667	845.804		2016-10-10	Gawane	0.9	62.5	400	462.5	50	250	300	1193.09	1.25	1.6	1.54167
Souna3	0-40	30	2949.4						2016-09-19	Gawane	1.1	225	988.145		2016-09-19	Thialack 2	0.9	200	675	875	50	481.25	531.25	1204.08	4	1.4026	1.64706
Souna3	0-40	5	1392.94						2016-10-10	Gawane	1.1	381.25	1036.48		2016-09-19	Gawane	0.9	200	333.333	533.333	166.667	283.333	450	1330.88	1.2	1.17647	1.18519
Souna3	0-40	10	1330.96						2016-10-10	SL 87	1.1	462.5	1109.73		2016-09-19	Thialack 2	0.9	62.5	475	537.5	43.75	512.5	556.25	1489.02	1.42857	0.926829	0.966292
Souna3	0-40	10	1102.17						2016-10-10	SL 87	1.1	225	1130.73		2016-10-10	Gawane	0.9	137.5	512.5	650	106.25	668.75	775	1506.48	1.29412	0.766355	0.83871
Souna3	40-100	10	1462.01						2016-10-10	Gawane	1.1	350	1164.9		2016-10-10	Souna 3	0.9	87.5	787.5	875	43.75	406.25	450	1535.12	2	1.93846	1.94444
Souna3	40-100	10	1242.17						2016-09-19	Souna 3	1.1	356.25	1265.64		2016-09-19	SL 87	0.9	16.6667	600	616.667	50	666.667	716.667	1618.71		0.9	0.860465
Souna3	40-100	10	1474.51						2016-10-10	Thialack 2	1.1	425	1266.31		2016-09-19	Souna 3	0.9	50	687.5	737.5	37.5	531.25	568.75	1746.56	1.33333	1.29412	1.2967
Souna3	40-100	15	1709.16						2016-10-10	Souna 3	1.1	308.333	1623.13			Mean		95.4167	504.583	600	62.9167	438.125	501.042	1367.5	1.78638	1.21311	1.27079
Souna3	40-100	15	1573.67						2016-10-10	SL 87	1.3	125	850.804
Souna3	40-100	15	2107.77						2016-10-10	Gawane	1.3	233.333	1201.37		2016-10-10	SL 87	1.1	66.6667	133.333	200	8.33333	108.333	116.667	845.804	8	1.23077	1.71429
Souna3	40-100	0	0						2016-10-10	Thialack 2	1.3	325	1339.66		2016-09-19	Gawane	1.1	33.3333	216.667	250	50	175	225	988.145	0.666667	1.2381	1.11111
Souna3	40-100	15	925.135												2016-10-10	Gawane	1.1	162.5	237.5	400	75	306.25	381.25	1036.48	2.16667	0.77551	1.04918
Souna3	40-100	10	1313.55												2016-10-10	SL 87	1.1	25	325	350	43.75	418.75	462.5	1109.73	0.571429	0.776119	0.756757
Souna3	40-100	15	1408.42												2016-10-10	SL 87	1.1	25	75	100	12.5	212.5	225	1130.73	2	0.352941	0.444444
Souna3	40-100	0	0												2016-10-10	Gawane	1.1	12.5	350	362.5	18.75	331.25	350	1164.9	0.666667	1.0566	1.03571
Souna3	40-100	5	1004.06												2016-09-19	Souna 3	1.1	62.5	562.5	625	18.75	337.5	356.25	1265.64	3.33333	1.66667	1.75439
Souna3	40-100	10	1144.11												2016-10-10	Thialack 2	1.1	25	562.5	587.5	18.75	406.25	425	1266.31	1.33333	1.38462	1.38235
Souna3	40-100	5	1121.65												2016-10-10	Souna 3	1.1	166.667	283.333	450	83.3333	225	308.333	1623.13	2	1.25926	1.45946
Souna3	40-100	0	1204.36													Mean	1.1	64.3519	305.093	369.444	36.5741	280.093	316.667	1158.99	2.30423	1.08229	1.18974
Souna3	40-100	10	1938.71
Souna3	40-100	0	0												2016-10-10	SL 87	1.3	50	100	150	25	100	125	850.804	2	1	1.2
Souna3	40-100	0	0												2016-10-10	Gawane	1.3	200	150	350	83.3333	150	233.333	1201.37	2.4	1	1.5
Souna3	40-100	10	1704.23												2016-10-10	Thialack 2	1.3	300	200	500	125	200	325	1339.66	2.4	1	1.53846
Souna3	40-100	5	1716.7													Mean	1.3	183.333	150	333.333	77.7778	150	227.778	1130.61	2.26667	1	1.41282
Souna3	40-100	15	2093.48
Souna3	40-100	20	2450.85
Souna3	40-100	5	1328.94
Souna3	40-100	15	2127.85
Souna3	>100	0	0
Souna3	>100	5	983.274
Souna3	>100	5	995.519
Souna3	>100	0	0
Souna3	>100	0	0
Souna3	>100	5	1038.15
Souna3	>100	10	1425.18
Souna3	>100	20	1775.49
Gawane	0-40	10	1552.37
Gawane	0-40	15	2113.08
Gawane	0-40	10	944.831
Gawane	0-40	15	1558.1
Gawane	0-40	10	891.504
Gawane	0-40	10	2438.83
Gawane	0-40	10	1481.96
Gawane	0-40	10	1497.58
Gawane	0-40	25	1680.86
Gawane	0-40	10	2188.28
Gawane	0-40	15	1077.13
Gawane	0-40	30	2221.23
Gawane	0-40	35	3269.11
Gawane	0-40	30	3545.95
Gawane	0-40	20	1550.06
Gawane	0-40	5	538.778
Gawane	40-100	5	1340.69
Gawane	40-100	15	1564.76
Gawane	40-100	5	967.259
Gawane	40-100	10	1236.78
Gawane	40-100	15	1404.98
Gawane	40-100	10	913.676
Gawane	40-100	5	1261.06
Gawane	40-100	5	1187.52
Gawane	40-100	5	1040.45
Gawane	40-100	5	1324.9
Gawane	40-100	0	0
Gawane	40-100	5	929.176
Gawane	40-100	10	1118.6
Gawane	40-100	10	1331.07
Gawane	40-100	5	883.535
Gawane	40-100	5	1127.87
Gawane	40-100	0	0
Gawane	40-100	0	0
Gawane	40-100	5	1596.18
Gawane	40-100	15	1655.45
Gawane	40-100	0	0
Gawane	40-100	5	1020.97
Gawane	40-100	12.9	1446.81
Gawane	40-100	5.85	1021.48
Gawane	>100	0	0
Gawane	>100	0	0
Gawane	>100	5	1370.16
Gawane	>100	5	1178.96
Gawane	>100	0	0
Gawane	>100	0	0
Gawane	>100	1.2	827.673
Gawane	>100	0	0
SL87	0-40	30	1850.66
SL87	0-40	10	1269.37
SL87	0-40	20	810.81
SL87	0-40	40	2184.31
SL87	0-40	30	1898.38
SL87	0-40	10	1421.97
SL87	0-40	20	2107.78
SL87	0-40	15	1993.13
SL87	0-40	35	2562.21
SL87	0-40	10	2424.69
SL87	0-40	5	1254.02
SL87	0-40	10	951.154
SL87	0-40	30	1909.02
SL87	0-40	15	1846.43
SL87	0-40	5	885.074
SL87	0-40	35	2111.85
SL87	40-100	10	1551.36
SL87	40-100	25	1276.11
SL87	40-100	0	0
SL87	40-100	5	1090.34
SL87	40-100	0	0
SL87	40-100	10	796.529
SL87	40-100	10	1535.63
SL87	40-100	30	2118.56
SL87	40-100	5	959.96
SL87	40-100	5	1402.03
SL87	40-100	5	1147.55
SL87	40-100	10	1928.89
SL87	40-100	45	1397.88
SL87	40-100	15	1663.26
SL87	40-100	10	1187.96
SL87	40-100	20	1654.53
SL87	40-100	5	1430.99																																87% of thick roots samples were retained for modele validation
SL87	40-100	10	1335.04
SL87	40-100	5	1097.97
SL87	40-100	15	1712.37
SL87	40-100	10	1348.18
SL87	40-100	10	1535.2
SL87	40-100	5	867.631
SL87	40-100	10	867.631
SL87	>100	0	0
SL87	>100	0	0
SL87	>100	5	1192.88
SL87	>100	0	0
SL87	>100	5	834.904
SL87	>100	0	0
SL87	>100	5	1592.21
SL87	>100	5	1086.37

## Sheet: Phenotyping_data_Exp2
EXP2 : Model Validation
All_roots		mod emp_a		All_roots		geom_mod_a			Fine_roots				Thick_roots
Varieties	RLDm (m.m-3)	RLDc (m.m-3)		Varieties	RLDm (m.m-3)	RLDc (m.m-3)		Varieties	RLDmf (m.m-3)	RLDc (m.m-3)		Varieties	RLDmt (m.m-3)	RLDc (m.m-3)
SL423	5691.21	4559.75		SL423	5691.21	4776.77		SL423	4997.18	4593.33		SL423	668.43	457.215
SL423	3355.73	2653.5		SL423	3355.73	2779.79		SL423	2859.42	2617.33		SL423	482.951	309.292
SL423	13409.8	11208.7		SL423	13409.8	11742.2		SL423	12080	10729.3		SL423	1263.64	1559.91
SL423	9381.48	5734		SL423	9381.48	6006.91		SL423	8517.8	5373.33		SL423	820.982	887.535
SL423	4745.26	1738.5		SL423	4745.26	1910.74		SL423	4178.64	1646.67		SL423	547.497	316.841
SL423	3971.98	1814.75		SL423	3971.98	1994.54		SL423	3453.18	1872		SL423	499.498	183.434
SL423	3904.43	2318		SL423	3904.43	2666.97		SL423	3390.26	2357.33		SL423	499.358	318.467
SL423	12264.9	11712		SL423	12264.9	12269.4		SL423	11216.7	10738		SL423	986.98	996.954
SL423	9567.59	8219.75		SL423	9567.59	8610.97		SL423	8830.41	8094.67		SL423	675.833	968.22
SL423	5659.27	5124		SL423	5659.27	5631.64		SL423	5169	5529.33		SL423	465.253	283.489
SL423	5627.18	4163.25		SL423	5627.18	4575.71		SL423	5144.46	4350.67		SL423	456.568	366.868
SL423	4710.49	3599		SL423	4710.49	4140.82		SL423	4209.25	3952		SL423	503.831	601.445
SL423	4183.52	2348.5		SL423	4183.52	2702.06		SL423	3751.81	2565.33		SL423	481.663	790.825
SL423	6289.72	3385.5		SL423	6289.72	4069.44		SL423	5759.2	3397.33		SL423	478.229	355.871
SL423	4931.33	2821.25		SL423	4931.33	3391.2		SL423	4489.99	3120		SL423	911.342	1210.27
SL423	5118.77	2859.38		SL423	5118.77	3584.22		SL423	4614.84	2730		SL423	650.503	726.165
SL423	4335.56	2058.75		SL423	4335.56	2580.64		SL423	3841.77	2106		SL423	442.749	233.462
SL423	13521.2	14929.8		SL423	13521.2	15640.3		SL423	12542.3	15409.3		SL423	501.887	218.946
SL423	10560.4	11056.3		SL423	10560.4	11582.5		SL423	9856.43	11630.7		SL423	435.527	278.658
SL423	4303.58	5566.25		SL423	4303.58	6117.7		SL423	3839.85	6084		SL423	442.268	254.457
SL423	4881.68	4331		SL423	4881.68	4760.08		SL423	4417.07	4784		SL423	412.975	751.284
SL423	6141.72	3644.75		SL423	6141.72	4193.45		SL423	5610.64	3952		SL423	456.14	896.268
SL423	5348.25	7930		SL423	5348.25	9123.83		SL423	4890.55	8770.67		SL423	492.227	621.372
SL423	4004.48	2897.5		SL423	4004.48	3482.86		SL423	3545.46	3102.67		Souna3	573	1089.25
SL423	4536.57	2943.25		SL423	4536.57	3537.85		SL423	4033.58	3224		Souna3	493.75	645.48
SL423	5368.73	3728.62		SL423	5368.73	4673.82		SL423	4930.68	3744		Souna3	1096.6	1385.09
SL423	3566.91	2760.25		SL423	3566.91	3459.97		SL423	3095.5	2548		Souna3	689.924	699.27
SL423	3854.07	1586		SL423	3854.07	2069.69		SL423	3345.64	1438.67		Souna3	489.931	483.599
Souna3	5481.98	5673		Souna3	5481.98	5943.01		Souna3	4883.69	5044		Souna3	478.998	200.11
Souna3	5693.11	4956.25		Souna3	5693.11	5192.15		Souna3	5170.64	4801.33		Souna3	468.636	298.562
Souna3	11956.1	7335.25		Souna3	11956.1	7684.38		Souna3	10794	6552		Souna3	448.356	179.137
Souna3	7769.99	6664.25		Souna3	7769.99	6981.44		Souna3	7045.27	6673.33		Souna3	768.096	1411.99
Souna3	4451.83	3187.25		Souna3	4451.83	3503.01		Souna3	3941.72	3120		Souna3	556.356	658.927
Souna3	4738.69	2104.5		Souna3	4738.69	2312.99		Souna3	4237.93	2184		Souna3	435.046	516.951
Souna3	4820.18	2302.75		Souna3	4820.18	2649.42		Souna3	4328.66	2357.33		Souna3	497.964	750.413
Souna3	5278.12	2806		Souna3	5278.12	3228.43		Souna3	4805.45	3033.33		Souna3	453.381	437.892
Souna3	12137.2	12291.5		Souna3	12137.2	12876.5		Souna3	11311.9	12150.7		Souna3	478.204	537.413
Souna3	10082.5	8204.5		Souna3	10082.5	8595		Souna3	9479.99	8476		Souna3	467.45	485.783
Souna3	4759.13	5734		Souna3	4759.13	6302.07		Souna3	4303.4	5980		Souna3	444.534	554
Souna3	6479.6	6206.75		Souna3	6479.6	6821.66		Souna3	5953.95	6274.67		Souna3	420.189	659.021
Souna3	5944.16	4285.25		Souna3	5944.16	4930.38		Souna3	5466.47	4489.33		Souna3	501.209	500.856
Souna3	5972.94	4941		Souna3	5972.94	5684.85		Souna3	5468.96	5148		Souna3	1270	1613.7
Souna3	5504.44	4010.75		Souna3	5504.44	4821.01		Souna3	5015.9	4194.67		Souna3	599.529	833.745
Souna3	4663.35	4239.19		Souna3	4663.35	5554.24		Souna3	4201.44	4402.67		Souna3	467.215	216.786
Souna3	4016.85	1830		Souna3	4016.85	2293.9		Souna3	3579.53	1646.67		Souna3	454.042	417.988
Souna3	3848.32	2241.75		Souna3	3848.32	2810.03		Souna3	3331.37	2218.67		Souna3	446.037	199.042
Souna3	13343.4	14960.3		Souna3	13781.3	15672.3		Souna3	12511.3	14924		Souna3	514.094	485.783
Souna3	10213	10065		Souna3	10213	10544.1		Souna3	9562.03	10365.3		Souna3	965.233	1304.86
Souna3	4245.98	3477		Souna3	4245.98	3821.47		Souna3	3828.42	3882.67		Souna3	535.625	399.454
Souna3	4647.3	2958.5		Souna3	4647.3	3251.6		Souna3	4160.44	3137.33		SL28	607.866	941.325
Souna3	4106.56	3957.38		Souna3	4106.56	4553.14		Souna3	3638.17	4134		SL28	459.293	591.69
Souna3	5229.81	3583.75		Souna3	5229.81	4123.27		Souna3	4761.82	3900		SL28	971.565	1237.17
Souna3	3758.26	1532.62		Souna3	3758.26	1842.25		Souna3	3310.49	1638		SL28	773.881	1008.56
Souna3	4858.67	3751.5		Souna3	4858.67	4509.39		Souna3	4322.36	3900		SL28	506.075	233.462
Souna3	5163.38	4071.75		Souna3	5163.38	5103.93		Souna3	4675.76	3770		SL28	514.168	466.923
Souna3	3492.42	1738.5		Souna3	3492.42	2268.7		Souna3	2941.4	1742		SL28	492.782	238.85
SL28	6659.76	4178.5		SL28	6659.76	4377.38		SL28	6022.66	3536		SL28	1764.15	1613.7
SL28	4989.71	4956.25		SL28	4989.71	5192.15		SL28	4507.08	4870.67		SL28	529.193	685.822
SL28	11766.2	6923.5		SL28	11766.2	7253.03		SL28	10735	6274.67		SL28	467.203	333.517
SL28	10846.5	6725.25		SL28	10846.5	7045.34		SL28	10020.2	6344		SL28	489.987	566.978
SL28	3657.83	1464		SL28	3657.83	1609.04		SL28	3134.73	1421.33		SL28	471.172	417.988
SL28	3799.55	3294		SL28	3799.55	3620.34		SL28	3268.2	3258.67		SL28	461.547	417.988
SL28	4253.92	2379		SL28	4253.92	2737.15		SL28	3688.7	2600		SL28	455.976	867.469
SL28	4262.78	1921.5		SL28	4262.78	2210.78		SL28	3749.92	1976		SL28	487.09	289.969
SL28	17786	21655		SL28	17786	22685.7		SL28	15932.7	22533.3		SL28	1582.86	2097.81
SL28	11189.1	13542		SL28	11189.1	14186.5		SL28	10607.9	14508		SL28	549.149	739.613
SL28	4940.82	3446.5		SL28	4940.82	3787.95		SL28	4309.62	3570.67		SL28	857.869	1367.42
SL28	4881.71	4087		SL28	4881.71	4491.9		SL28	4369.97	4056		SL28	463.379	683.709
SL28	5607.13	5383.25		SL28	5607.13	6193.68		SL28	5113.68	5754.67		SL28	460.612	218.946
SL28	5225.03	4666.5		SL28	5225.03	5369.03		SL28	4741.32	4940		SL28	464.775	462.65
SL28	4699.22	2485.75		SL28	4699.22	2987.93		SL28	4123.18	2686.67		SL28	493.623	254.457
SL28	5432.84	4300.5		SL28	5432.84	5169.3		SL28	4952.96	4238		SL28	531.835	738.103
SL28	3407.34	2150.25		SL28	3407.34	2695.33		SL28	2907.07	2253.33		SL28	460.741	448.134
SL28	19246.7	16576.8		SL28	19246.7	17365.7		SL28	17557.7	16137.3		SL28	513.895	532.605
SL28	11225.1	9790.5		SL28	11225.1	10256.5		SL28	10617.9	10174.7		SL28	465.9	344.584
SL28	12077.3	10126		SL28	12077.3	11129.2		SL28	11157.4	10088		IBV8004	585.153	524.452
SL28	6790.53	7076		SL28	6790.53	7777.03		SL28	6297.99	7332		IBV8004	503.304	779.955
SL28	5105.54	2485.75		SL28	5105.54	2859.97		SL28	4548.36	2721.33		IBV8004	1073.76	537.9
SL28	4811.25	2989		SL28	4811.25	3438.98		SL28	4329.21	3206.67		IBV8004	790.342	618.585
SL28	5023.97	4971.5		SL28	5023.97	5975.85		SL28	4536.37	5304		IBV8004	486.3	483.599
SL28	4582.02	2760.25		SL28	4582.02	3317.88		SL28	4068.05	2946.67		IBV8004	522.634	383.544
SL28	4746.09	3705.75		SL28	4746.09	4645.15		SL28	4194.39	3726.67		IBV8004	444.473	398.083
SL28	4544.19	4178.5		SL28	4544.19	5237.74		SL28	4063.04	4454.67		IBV8004	507.133	437.892
SL28	3903.55	1326.75		SL28	3903.55	1731.37		SL28	3380.3	1196		IBV8004	1017.46	1089.25
SL28	2851.77	1372.5		SL28	2851.77	1861.72		SL28	2374.51	1378		IBV8004	521.081	699.27
IBV8004	5357.95	4605.5		IBV8004	5357.95	4824.7		IBV8004	4743.81	4558.67		IBV8004	420.444	250.138
IBV8004	5050.89	4651.25		IBV8004	5050.89	4872.63		IBV8004	4523.33	4281.33		IBV8004	483.827	328.419
IBV8004	13415.1	6313.5		IBV8004	13415.1	6613.99		IBV8004	12274.8	6482.67		IBV8004	430.208	508.915
IBV8004	10666.8	4651.25		IBV8004	10666.8	4872.63		IBV8004	9822.31	4489.33		IBV8004	866.088	1317
IBV8004	4280.53	2745		IBV8004	4280.53	3016.95		IBV8004	3774.11	2617.33		IBV8004	634.777	1075.8
IBV8004	4888.99	3172		IBV8004	4888.99	3486.25		IBV8004	4344.39	3206.67		IBV8004	479.588	583.654
IBV8004	5277.72	3400.75		IBV8004	5277.72	3912.72		IBV8004	4806.3	3518.67		IBV8004	433.593	400.22
IBV8004	5600.15	2806		IBV8004	5600.15	3228.43		IBV8004	5065.8	2808		IBV8004	432.08	517.508
IBV8004	13424	13298		IBV8004	13424	13930.9		IBV8004	12337.1	13710.7		IBV8004	419.723	517.508
IBV8004	9862.76	7853.75		IBV8004	9862.76	8227.55		IBV8004	9295.55	8025.33		IBV8004	413.076	624.577
IBV8004	3448.16	3919.25		IBV8004	3448.16	4307.53		IBV8004	3010.64	4194.67		IBV8004	384.379	555.18
IBV8004	5090.29	4483.5		IBV8004	5090.29	5158.47		IBV8004	4587.66	4974.67		GB 8735	646.518	658.928
IBV8004	5782.91	5444.25		IBV8004	5782.91	6263.86		IBV8004	5272.24	5902		GB 8735	586.698	1102.69
IBV8004	5279.64	3126.25		IBV8004	5279.64	3757.82		IBV8004	4818.16	3432		GB 8735	1202.34	860.64
IBV8004	5298.17	2562		IBV8004	5298.17	3079.58		IBV8004	4844.2	2530.67		GB 8735	650.705	685.822
IBV8004	4387.6	1647		IBV8004	4387.6	2064.51		IBV8004	3928.8	1768		GB 8735	473.376	500.275
IBV8004	5510.16	2745		IBV8004	5510.16	3440.85		IBV8004	5020.46	2990		GB 8735	389.167	358.275
IBV8004	16141.1	19733.5		IBV8004	16141.1	21823		IBV8004	15191.7	20730.7		GB 8735	445.639	437.892
IBV8004	14081	15250		IBV8004	14081	15975.8		IBV8004	13377	15946.7		GB 8735	637.261	968.22
IBV8004	5513.35	4148		IBV8004	5513.35	4558.95		IBV8004	5008.77	4108		GB 8735	483.384	511.005
IBV8004	5016.39	3034.75		IBV8004	5016.39	3335.41		IBV8004	4561.68	3033.33		GB 8735	469.679	800.44
IBV8004	4890.18	4285.25		IBV8004	4890.18	4930.38		IBV8004	4435.97	4420		GB 8735	473.948	500.275
IBV8004	4544.21	4041.25		IBV8004	4544.21	4649.65		IBV8004	4104.1	4142.67		GB 8735	461.978	278.658
IBV8004	5483.96	4376.75		IBV8004	5483.96	5260.95		IBV8004	5045.68	4506.67		GB 8735	479.209	300.723
IBV8004	5672.41	4697		IBV8004	5672.41	5645.9		IBV8004	5263.04	4922.67		GB 8735	837.711	1196.83
IBV8004	4225.23	1814.75		IBV8004	4225.23	2274.78		IBV8004	3775.52	1976		GB 8735	540.368	1102.7
IBV8004	3587.4	2394.25		IBV8004	3587.4	3001.19		IBV8004	3111.26	2600		GB 8735	495.047	150.083
IBV8004	3617.11	1159		IBV8004	3617.11	1512.46		IBV8004	3139.23	1178.67		GB 8735	472.188	258.754
GB 8735	5737.83	2729.75		GB 8735	5737.83	2859.67		GB 8735	5066.42	2253.33		GB 8735	414.483	237.248
GB 8735	5886.76	4392		GB 8735	5886.76	4601.04		GB 8735	5273.69	3570.67		ISMI 9507	514.719	309.292
GB 8735	11118	7381		GB 8735	11118	7732.3		GB 8735	9862.14	7280		ISMI 9507	485.609	726.165
GB 8735	7749.76	6206.75		GB 8735	7749.76	6502.16		GB 8735	7061.82	6170.67		ISMI 9507	1117.41	1196.83
GB 8735	3763.9	1616.5		GB 8735	3763.9	1776.65		GB 8735	3283.99	1698.67		ISMI 9507	719.228	860.64
GB 8735	4754.7	2668.75		GB 8735	4754.7	2933.15		GB 8735	4211.34	2513.33		ISMI 9507	534.916	166.758
GB 8735	4079.46	2653.5		GB 8735	4079.46	3052.98		GB 8735	3672.37	2704		ISMI 9507	524.098	497.604
GB 8735	4146.69	2485.75		GB 8735	4146.69	2859.97		GB 8735	3683.35	2444		ISMI 9507	747.788	927.877
GB 8735	11335.3	14746.8		GB 8735	11335.3	15448.6		GB 8735	10639.1	15513.3		ISMI 9507	512.855	1156.48
GB 8735	9154.73	7640.25		GB 8735	9154.73	8003.89		GB 8735	8630.95	8025.33		ISMI 9507	486.713	316.841
GB 8735	5502.12	5703.5		GB 8735	5502.12	6268.55		GB 8735	5005.95	5650.67		ISMI 9507	493.059	266.813
GB 8735	5636.42	5124		GB 8735	5636.42	5631.64		GB 8735	5134.97	5304		ISMI 9507	437.269	258.754
GB 8735	6124.89	3980.25		GB 8735	6124.89	4579.46		GB 8735	5637.32	4281.33		ISMI 9507	489.683	676.742
GB 8735	5308.49	3050		GB 8735	5308.49	3666.17		GB 8735	4807.53	3241.33		ISMI 9507	566.952	370.12
GB 8735	4228.41	2356.12		GB 8735	4228.41	2832.11		GB 8735	3756.43	2600		ISMI 9507	438.649	416.385
GB 8735	4147.19	1540.25		GB 8735	4147.19	1930.7		GB 8735	3688.64	1664		ISMI 9507	1920	1990.23
GB 8735	13713.3	16165		GB 8735	13713.3	16934.4		GB 8735	12801.7	16830.7		ISMI 9507	523.195	1210.27
GB 8735	12158.6	15158.5		GB 8735	12158.6	15880		GB 8735	11552.4	15808		ISMI 9507	463.736	533.627
GB 8735	5362.72	4514		GB 8735	5362.72	4961.21		GB 8735	4843.14	4974.67		ISMI 9507	469.204	900.495
GB 8735	5063.95	3858.25		GB 8735	5063.95	4240.49		GB 8735	4524.53	4298.67		ISMI 9507	456.002	398.083
GB 8735	4664.81	4605.5		GB 8735	4664.81	5298.84		GB 8735	4171.88	5009.33		ISMI 9507	456.346	936.866
GB 8735	5003.45	2790.75		GB 8735	5003.45	3354.54		GB 8735	4570.33	3120		ISMI 9507	490.923	832.77
GB 8735	5247.46	3065.25		GB 8735	5247.46	3684.5		GB 8735	4814.86	3397.33		ISMI 9507	382.058	711.742
GB 8735	3749.56	1403		GB 8735	3749.56	1758.66		GB 8735	3288.98	1456		ISMI 9507	516.275	1153.98
GB 8735	3582.79	1486.88		GB 8735	3582.79	1863.79		GB 8735	3153.22	1534		ISMI 9507	418.738	532.605
ISMI 9507	4446.15	2760.25		ISMI 9507	4446.15	2891.63		ISMI 9507	3912.47	2738.67
ISMI 9507	4399.44	3019.5		ISMI 9507	4399.44	3163.22		ISMI 9507	3891.91	2496
ISMI 9507	13633.9	9256.75		ISMI 9507	13633.9	9697.33		ISMI 9507	12446.4	8978.67			All	Keep
ISMI 9507	11178.4	7304.75		ISMI 9507	11178.4	7652.42		ISMI 9507	10404.9	7193.33		SL423	28	23
ISMI 9507	3703.15	1342		ISMI 9507	3703.15	1474.95		ISMI 9507	3154.48	1352		Souna3	28	26
ISMI 9507	4644.41	2165.5		ISMI 9507	4644.41	2380.04		ISMI 9507	4047.71	2322.67		SL28	29	26
ISMI 9507	3177.06	1830		ISMI 9507	3177.06	2105.5		ISMI 9507	2668.15	1941.33		IBV8004	28	21
ISMI 9507	4096.62	4117.5		ISMI 9507	4096.62	4737.37		ISMI 9507	3555.72	4246.67		GB8735	25	18
ISMI 9507	13333.4	9165.25		ISMI 9507	13333.4	9601.48		ISMI 9507	12513.6	9221.33		ISMI 9507	28	24
ISMI 9507	10287.7	10919		ISMI 9507	10287.7	11438.7		ISMI 9507	9722.73	10920				All_var
ISMI 9507	5349.79	4270		ISMI 9507	5349.79	4693.03		ISMI 9507	4837.43	4524
ISMI 9507	4702.15	2257		ISMI 9507	4702.15	2480.6		ISMI 9507	4185.11	2288
ISMI 9507	6057.36	6710		ISMI 9507	6057.36	7720.17		ISMI 9507	5591.99	7401.33
ISMI 9507	5874.63	4209		ISMI 9507	5874.63	4842.65		ISMI 9507	5359.74	4194.67
ISMI 9507	5557.69	3766.75		ISMI 9507	5557.69	4527.72		ISMI 9507	4964.99	4004
ISMI 9507	5205.55	3187.25		ISMI 9507	5205.55	3831.14		ISMI 9507	4745.88	3310.67
ISMI 9507	15944	18879.5		ISMI 9507	16814	19778.1		ISMI 9507	14893	18893.3
ISMI 9507	10647.8	16317.5		ISMI 9507	10647.8	17094.1		ISMI 9507	10070.7	16986.7
ISMI 9507	6361.95	6100		ISMI 9507	6361.95	6704.33		ISMI 9507	5870.82	6378.67
ISMI 9507	6120.03	6938.75		ISMI 9507	6120.03	7626.18		ISMI 9507	5618.56	6950.67
ISMI 9507	4999.31	3492.25		ISMI 9507	4999.31	4018		ISMI 9507	4521.65	3622.67
ISMI 9507	5858.07	4407.25		ISMI 9507	5858.07	5070.75		ISMI 9507	5380.4	4940
ISMI 9507	5221.89	6496.5		ISMI 9507	5221.89	7808.94		ISMI 9507	4744	6682
ISMI 9507	6702.26	6267.75		ISMI 9507	6702.26	7533.97		ISMI 9507	6179.95	6500
ISMI 9507	4182.32	2699.25		ISMI 9507	4182.32	3383.5		ISMI 9507	3781.91	2600
ISMI 9507	7578.57	3568.5		ISMI 9507	7578.57	4656.8		ISMI 9507	7030.4	3380
ISMI 9507	4501.77	3217.75		ISMI 9507	4501.77	4199.08		ISMI 9507	4063.85	3345.33
ISMI 9507	3916.49	1281		ISMI 9507	3916.49	1737.61		ISMI 9507	3472.02	1352
		166
								all fine roots samples were retained for modele validation
echant eliminés															%
prof															17.8571
>0.1															7.14286
>0.5															10.3448
>0.9															25
>1.3															28
															14.2857
															17.1051

## Sheet: Phenotyping_data_Exp3
EXP 3: Model test, Effect of water stress
																																							Fig 8B
						RLD(m.m-3)							RLD(m.m-3)
	Varieties	Aerial_biomass (g.m-2)	Grain weight (g.m-2)			SL28							SL28							SL28_DS		44 DAP																	LCICMB1_DS		44DAP
DS	LCICMB1	412.567	56.21			DS	Standard error	WW	Standard error	Depth(cm)				DS	Standard error	WW	Standard error	Depth(cm)
DS	LCICMB1	216.133	48.32			4087.61	1580.53	3987.24	1220.53	5				2454.92	396.098	6888.07	2862.36	5			0	2.5	7.5	12.5	17.5	22.5	27.5	32.5	37.5	42.5	47.5	52.5	57.5	62.5	67.5	72.5	77.5			0	2.5	7.5	12.5	17.5	22.5	27.5	32.5	37.5	42.5
DS	LCICMB1	343.033	80.74			2034.52	647.681	1041.8	180.982	15				1844.71	372.211	4696.13	1827.44	15			2.5	0.517475	0.301088	0.35755	0.432825	0.489275	0.508088	0.48925	0.48925	0.7433	0.668038	0.385775	0.329313	0.244625	0.357525	0.310512	0.310488			2.5	0.517475	0.301088	0.35755	0.432825	0.489275	0.508088	0.48925	0.48925	0.7433
DS	LCICMB1	253.233	46.11			1128	472.945	379.133	54.1969	25				1304.38	306.878	2581.27	1199.82	25			7.5	0.285775	0.26675	0.314375	0.438213	0.390587	0.4287	0.419175	0.55255	0.733537	0.533488	0.400125	0.504912	0.342963	0.457275	0.238175	0.285787			7.5	0.285775	0.26675	0.314375	0.438213	0.390587	0.4287	0.419175	0.55255	0.733537
	Mean	306.242	57.845			660.305	335.306	237.691	77.7448	35				1417.55	276.327	1719.06	742.509	35			12.5	0.347213	0.35685	0.3472	0.337575	0.241125	0.260412	0.289338	0.289338	0.260387	0.2797	0.212188	0.241125	0.2604	0.212175	0.173613	0.0868125			12.5	0.347213	0.35685	0.3472	0.337575	0.241125	0.260412	0.289338	0.289338	0.260387
						0	0	0	0	45				1276.07	172.948	1414.37	623.664	45			17.5	0.185487	0.185487	0.165963	0.19525	0.165963	0.136675	0.146437	0.11715	0.0878625	0.136675	0.107387	0.097625	0.107387	0.146437	0.1562	0.097625			17.5	0.185487	0.185487	0.165963	0.19525	0.165963	0.136675	0.146437	0.11715	0.0878625
WW	LCICMB1	392.1	137.77			0	0	0	0	55				1203.56	176.086	981.199	290.545	55			22.5	0.0987875	0.079025	0.0889125	0.079025	0.138313	0.207475	0.128438	0.0987875	0.128425	0.0790375	0.138313	0.06915	0.16795	0.1482	0.187712	0.0988			22.5	0.0987875	0.079025	0.0889125	0.079025	0.138313	0.207475	0.128438	0.0987875	0.128425
WW	LCICMB1	321.933	95.97											1226.71	320.323	611.91	225.274	65			27.5	0.099975	0.06	0.0999875	0.089975	0.0599875	0.0699875	0.109988	0.0899875	0.079975	0.149962	0.0699875	0.129987	0.0799875	0.119975	0.169963	0.099975			27.5	0.099975	0.06	0.0999875	0.089975	0.0599875	0.0699875	0.109988	0.0899875	0.079975
WW	LCICMB1	600.067	130.32			LCICMB1								1145.56	154.023	458.195	145.309	75			32.5	0.0708125	0.04045	0.0708	0.091025	0	0.0303375	0.050575	0.131488	0.0606875	0.050575	0.0303375	0.10115	0.0809125	0.1315	0.0910375	0.0708			32.5	0.0708125	0.04045	0.0708	0.091025	0	0.0303375	0.050575	0.131488	0.0606875
WW	LCICMB1	321.667	30.83			DS	Standard error	WW	Standard error	Depth (cm)				953.891	201.469	159.457	62.1882	85			37.5	0.04095	0.020475	0.0716375	0.0614125	0.0102375	0.051175	0.081875	0.133038	0.0818625	0.04095	0.020475	0.051175	0.0818625	0.0409375	0.0409375	0.07165			37.5	0.04095	0.020475	0.0716375	0.0614125	0.0102375	0.051175	0.081875	0.133038	0.0818625
	Mean	408.942	98.7225			1588.73	395.573	1245.34	378.976	5				666.152	109.672	72.418	31.8605	95			42.5	0	0	0	0	0	0	0	0	0	0	0	0	0	0	0	0			42.5	0	0	0	0	0	0	0	0	0
						729.715	221.825	570.91	266.289	15				775.555	123.706	3.71484	3.71484	105			47.5	0	0	0	0	0	0	0	0	0	0	0	0	0	0	0	0			47.5	0	0	0	0	0	0	0	0	0
DS	SL28	430.767	57.73			244.41	160.311	148.457	86.9438	25				726.969	132.931	0	0	115			52.5	0	0	0	0	0	0	0	0	0	0	0	0	0	0	0	0			52.5	0	0	0	0	0	0	0	0	0
DS	SL28	1014.47	197.333			96.2578	72.094	44.7148	33.8509	35				441.602	67.4943	0	0	125			57.5	0	0	0	0	0	0	0	0	0	0	0	0	0	0	0	0			57.5	0	0	0	0	0	0	0	0	0
DS	SL28	1001.37	174.68			0	0	0	0	45				218.816	74.6899	0	0	135
DS	SL28	512.9	124.73			0	0	0	0	55				99.7305	59.8424	0	0	145		SL28WW																			LCICMB1_WW		44 DAP
	Mean	739.875	138.618											28.3008	19.1063	0	0	155			0	2.5	7.5	12.5	17.5	22.5	27.5	32.5	37.5	42.5	47.5	52.5	57.5	62.5	67.5	72.5	77.5			0	2.5	7.5	12.5	17.5	22.5	27.5	32.5	37.5	42.5
																					2.5	0.517475	0.301088	0.35755	0.432825	0.489275	0.508088	0.48925	0.48925	0.7433	0.668038	0.385775	0.329313	0.244625	0.357525	0.310512	0.310488			2.5	0.517475	0.301088	0.35755	0.432825	0.489275	0.508088	0.48925	0.48925	0.7433
WW	SL28	1464.97	231.01										LCICMB1								7.5	0.285775	0.26675	0.314375	0.438213	0.390587	0.4287	0.419175	0.55255	0.733537	0.533488	0.400125	0.504912	0.342963	0.457275	0.238175	0.285787			7.5	0.285775	0.26675	0.314375	0.438213	0.390587	0.4287	0.419175	0.55255	0.733537
WW	SL28	2788.1	418.77											DS	Standard error	WW	Standard error	Depth (cm)			12.5	0.347213	0.35685	0.3472	0.337575	0.241125	0.260412	0.289338	0.289338	0.260387	0.2797	0.212188	0.241125	0.2604	0.212175	0.173613	0.0868125			12.5	0.347213	0.35685	0.3472	0.337575	0.241125	0.260412	0.289338	0.289338	0.260387
WW	SL28	1740.1	297.8											1899.38	571.694	2970.38	758.433	5			17.5	0.185487	0.185487	0.165963	0.19525	0.165963	0.136675	0.146437	0.11715	0.0878625	0.136675	0.107387	0.097625	0.107387	0.146437	0.1562	0.097625			17.5	0.185487	0.185487	0.165963	0.19525	0.165963	0.136675	0.146437	0.11715	0.0878625
WW	SL28	1370.3	286.05											1737.86	628.538	2794.24	1038.91	15			22.5	0.0987875	0.079025	0.0889125	0.079025	0.138313	0.207475	0.128438	0.0987875	0.128425	0.0790375	0.138313	0.06915	0.16795	0.1482	0.187712	0.0988			22.5	0.0987875	0.079025	0.0889125	0.079025	0.138313	0.207475	0.128438	0.0987875	0.128425
	Mean	1840.87	308.407											1462.33	359.481	1399.25	651.708	25			27.5	0.099975	0.06	0.0999875	0.089975	0.0599875	0.0699875	0.109988	0.0899875	0.079975	0.149962	0.0699875	0.129987	0.0799875	0.119975	0.169963	0.099975			27.5	0.099975	0.06	0.0999875	0.089975	0.0599875	0.0699875	0.109988	0.0899875	0.079975
														1598.05	324.493	1004.23	473.798	35			32.5	0.0708125	0.04045	0.0708	0.091025	0	0.0303375	0.050575	0.131488	0.0606875	0.050575	0.0303375	0.10115	0.0809125	0.1315	0.0910375	0.0708			32.5	0.0708125	0.04045	0.0708	0.091025	0	0.0303375	0.050575	0.131488	0.0606875
Aerial_biomass(g.m-2)	WW	DS												1815.43	381.844	837.146	353.769	45			37.5	0.04095	0.020475	0.0716375	0.0614125	0.0102375	0.051175	0.081875	0.133038	0.0818625	0.04095	0.020475	0.051175	0.0818625	0.0409375	0.0409375	0.07165			37.5	0.04095	0.020475	0.0716375	0.0614125	0.0102375	0.051175	0.081875	0.133038	0.0818625
SL28	1840.87	739.875												1676.52	299.378	554.26	314.89	55			42.5	0	0	0	0	0	0	0	0	0	0	0	0	0	0	0	0			42.5	0	0	0	0	0	0	0	0	0
LCICMB1	408.942	392.1												1464.59	199.314	176.698	74.9651	65			47.5	0	0	0	0	0	0	0	0	0	0	0	0	0	0	0	0			47.5	0	0	0	0	0	0	0	0	0
														1370.02	173.265	101.865	88.3314	75			52.5	0	0	0	0	0	0	0	0	0	0	0	0	0	0	0	0			52.5	0	0	0	0	0	0	0	0	0
														1281.98	207.59	42.4896	42.4896	85			57.5	0	0	0	0	0	0	0	0	0	0	0	0	0	0	0	0			57.5	0	0	0	0	0	0	0	0	0
Grain weight (g.m-2)	WW	DS												1037.27	60.818	33.7292	33.7292	95
SL28	308.407	138.618												728.917	107.59	0	0	105		SL28_DS		72 DAP																	LCICMB1_DS		72 DAP
LCICMB1	98.7225	57.845												516.865	100.056	0	0	115			0	2.5	7.5	12.5	17.5	22.5	27.5	32.5	37.5	42.5	47.5	52.5	57.5	62.5	67.5	72.5	77.5			0	2.5	7.5	12.5	17.5	22.5	27.5	32.5	37.5	42.5
														798.755	158.262	0	0	125			2.5	0.131738	0.244638	0.188188	0.235225	0.348137	0.263463	0.216413	0.282262	0.235212	0.235225	0.301075	0.150537	0.17875	0.141125	0.122325	0.0658625			2.5	0.131738	0.244638	0.188188	0.235225	0.348137	0.263463	0.216413	0.282262	0.235212
														464.516	113.48	0	0	135			7.5	0.209575	0.209575	0.200063	0.285812	0.333413	0.266738	0.3525	0.438225	0.333413	0.3239	0.2477	0.40965	0.26675	0.361988	0.181012	0.09525			7.5	0.209575	0.209575	0.200063	0.285812	0.333413	0.266738	0.3525	0.438225	0.333413
														15.9792	13.8384	0	0	145			12.5	0.135025	0.270038	0.376138	0.221825	0.212175	0.318263	0.2604	0.1929	0.250762	0.2797	0.2122	0.1543	0.221825	0.1061	0.144688	0.106113			12.5	0.135025	0.270038	0.376138	0.221825	0.212175	0.318263	0.2604	0.1929	0.250762
														0	0	0	0	155			17.5	0.165963	0.126913	0.146437	0.0683375	0.126913	0.136675	0.126913	0.0878625	0.165963	0.214775	0.19525	0.27335	0.214775	0.136675	0.1562	0.097625			17.5	0.165963	0.126913	0.146437	0.0683375	0.126913	0.136675	0.126913	0.0878625	0.165963
																					22.5	0.128412	0.0988	0.0889125	0.11855	0.148187	0.167975	0.148187	0.0987875	0.11855	0.177838	0.0889125	0.16795	0.158075	0.118563	0.0987875	0.16795			22.5	0.128412	0.0988	0.0889125	0.11855	0.148187	0.167975	0.148187	0.0987875	0.11855
																					27.5	0.149975	0.169962	0.119962	0.139975	0.0999875	0.21995	0.249925	0.18995	0.189963	0.149975	0.119987	0.099975	0.0799875	0.06	0.02	0.02			27.5	0.149975	0.169962	0.119962	0.139975	0.0999875	0.21995	0.249925	0.18995	0.189963
																					32.5	0.131487	0.293362	0.121387	0.101137	0.141613	0.171963	0.222525	0.182087	0.0606875	0.141613	0.131487	0.17195	0.141613	0.131475	0.0809125	0.16185			32.5	0.131487	0.293362	0.121387	0.101137	0.141613	0.171963	0.222525	0.182087	0.0606875
																					37.5	0.194425	0.163725	0.1535	0.204675	0.173975	0.143263	0.163725	0.1228	0.0921125	0.0307125	0.122813	0.153512	0.071625	0.133038	0.1228	0.102325			37.5	0.194425	0.163725	0.1535	0.204675	0.173975	0.143263	0.163725	0.1228	0.0921125
																					42.5	0.0828	0.0828	0.0828	0.1449	0.11385	0.0621	0.1656	0.0828	0.0828	0.0828	0.175962	0.196662	0.0828	0.1242	0.09315	0.09315			42.5	0.0828	0.0828	0.0828	0.1449	0.11385	0.0621	0.1656	0.0828	0.0828
																					47.5	0.167475	0.157012	0.198887	0.0732625	0.104675	0.0837375	0.136075	0.104675	0.136075	0.167475	0.157012	0.2931	0.136075	0.198887	0.146537	0.073275			47.5	0.167475	0.157012	0.198887	0.0732625	0.104675	0.0837375	0.136075	0.104675	0.136075
																					52.5	0.158812	0.1588	0.179975	0.0529375	0.0952875	0.137625	0.148225	0.105875	0.1588	0.190575	0.148225	0.116462	0.0741125	0.105875	0.137637	0.148225			52.5	0.158812	0.1588	0.179975	0.0529375	0.0952875	0.137625	0.148225	0.105875	0.1588
																					57.5	0.107025	0.14985	0.12845	0.064225	0.11775	0.117738	0.0963375	0.256888	0.096325	0.13915	0.085625	0.0535	0.117738	0.0642125	0.0428	0.096325			57.5	0.107025	0.14985	0.12845	0.064225	0.11775	0.117738	0.0963375	0.256888	0.096325
																					62.5	0.086575	0.313875	0.097425	0.129862	0.119062	0.173175	0.108225	0.086575	0.1407	0.1407	0.183987	0.0974125	0.162337	0.108238	0.194812	0.0541125			62.5	0.086575	0.313875	0.097425	0.129862	0.119062	0.173175	0.108225	0.086575	0.1407
																					67.5	0.15315	0.1641	0.109387	0.065625	0.065625	0.076575	0.2407	0.120325	0.076575	0.04375	0.109387	0.04375	0.04375	0.185963	0.109387	0.120338			67.5	0.15315	0.1641	0.109387	0.065625	0.065625	0.076575	0.2407	0.120325	0.076575
																					72.5	0.077425	0.0552875	0.0774125	0.110575	0.143763	0.0884625	0.12165	0.0995125	0.121663	0.110575	0.121625	0.232238	0.12165	0.099525	0.2322	0.265375			72.5	0.077425	0.0552875	0.0774125	0.110575	0.143763	0.0884625	0.12165	0.0995125	0.121663
																					77.5	0.06705	0.0894	0.06705	0.06705	0.0894	0.0894	0.06705	0.122925	0.06705	0.078225	0.1341	0.167625	0.100575	0.100575	0.033525	0.24585			77.5	0.06705	0.0894	0.06705	0.06705	0.0894	0.0894	0.06705	0.122925	0.06705
																					82.5	0.0451625	0.090325	0.101613	0.112912	0.180663	0.0903375	0.1129	0.1355	0.191975	0.124225	0.090325	0.0677375	0.022575	0.1355	0.05645	0.06775			82.5	0.0451625	0.090325	0.101613	0.112912	0.180663	0.0903375	0.1129	0.1355	0.191975
																					87.5	0.0798875	0.0570625	0.0798875	0.05705	0.13695	0.0570625	0.1027	0.182588	0.125538	0.0684625	0.125525	0.114125	0.068475	0.0798875	0.04565	0.04565			87.5	0.0798875	0.0570625	0.0798875	0.05705	0.13695	0.0570625	0.1027	0.182588	0.125538
																					92.5	0.0461125	0.034575	0.034575	0.02305	0.034575	0.0691625	0	0.126825	0.115287	0.0922375	0.0576375	0.149863	0.092225	0.0691625	0.115288	0.0345875			92.5	0.0461125	0.034575	0.034575	0.02305	0.034575	0.0691625	0	0.126825	0.115287
																					97.5	0.104825	0.104813	0.093175	0.0465875	0.0931625	0.0815125	0.03495	0.1048	0.058225	0.05825	0.0349375	0.046575	0.0349375	0.0466	0.0465875	0.0465875			97.5	0.104825	0.104813	0.093175	0.0465875	0.0931625	0.0815125	0.03495	0.1048	0.058225
																					102.5	0.117638	0.117625	0.0588125	0.105862	0.0588125	0.04705	0.117625	0.0823375	0.0941	0.0941	0.105875	0.0823375	0.0823375	0.0823375	0.0352875	0.058825			102.5	0.117638	0.117625	0.0588125	0.105862	0.0588125	0.04705	0.117625	0.0823375	0.0941
																					107.5	0.0475375	0.118825	0.130713	0.178237	0.0713	0.059425	0.10695	0.047525	0.0713	0.0594125	0.04755	0.0356625	0.10695	0.023775	0.0237625	0.0118875			107.5	0.0475375	0.118825	0.130713	0.178237	0.0713	0.059425	0.10695	0.047525	0.0713
																					112.5	0.06	0.096	0.036	0.072	0.156	0.096	0.12	0.12	0.072	0.024	0.036	0.096	0.132	0.084	0.012	0.036			112.5	0.06	0.096	0.036	0.072	0.156	0.096	0.12	0.12	0.072
																					117.5	0.0848125	0.024225	0.03635	0.109038	0.121163	0.060575	0.03635	0.169637	0.0848125	0.024225	0.0363375	0.096925	0.096925	0.024225	0.0727	0			117.5	0.0848125	0.024225	0.03635	0.109038	0.121163	0.060575	0.03635	0.169637	0.0848125
																					122.5	0.0367125	0.0367125	0.0734125	0.0367125	0.0489375	0.04895	0	0.0367125	0.0367125	0.0367	0.0367125	0.0734125	0.0367125	0.0122375	0.1346	0.08565			122.5	0.0367125	0.0367125	0.0734125	0.0367125	0.0489375	0.04895	0	0.0367125	0.0367125
																					127.5	0.0247	0.01235	0.0247	0.0864625	0.0370625	0.0741	0.03705	0.03705	0.0494	0.03705	0.0494	0.0247	0	0.0247	0.0864625	0.03705			127.5	0.0247	0.01235	0.0247	0.0864625	0.0370625	0.0741	0.03705	0.03705	0.0494
																					132.5	0.012475	0.012475	0.0498875	0.0374125	0.0873125	0.037425	0.0499	0.02495	0.012475	0.02495	0.0498875	0	0.012475	0.0374125	0.0498875	0.012475			132.5	0.012475	0.012475	0.0498875	0.0374125	0.0873125	0.037425	0.0499	0.02495	0.012475
																					137.5	0.0377625	0	0	0	0.025175	0.0377625	0.025175	0	0	0	0	0.0125875	0.05035	0	0	0			137.5	0.0377625	0	0	0	0.025175	0.0377625	0.025175	0	0
																					142.5	0.0127	0	0.0127	0.0127	0	0	0.0381	0	0	0	0.0254125	0.0254	0.0127	0	0.0127	0			142.5	0.0127	0	0.0127	0.0127	0	0	0.0381	0	0
																					147.5	0	0.012825	0.012825	0.012825	0.012825	0	0.0513	0.012825	0.012825	0	0.012825	0.012825	0	0	0.012825	0			147.5	0	0.012825	0.012825	0.012825	0.012825	0	0.0513	0.012825	0.012825
																					152.5	0.0129375	0.0129375	0	0	0	0	0	0.0129375	0	0.025875	0.0129375	0	0.0129375	0	0	0			152.5	0.0129375	0.0129375	0	0	0	0	0	0.0129375	0
																					157.5	0	0	0	0	0	0	0	0	0	0	0	0	0	0	0	0			157.5	0	0	0	0	0	0	0	0	0
																				SL28_WW		72 DAP																	LCICMB1_WW		72 DAP
																					0	2.5	7.5	12.5	17.5	22.5	27.5	32.5	37.5	42.5	47.5	52.5	57.5	62.5	67.5	72.5	77.5			0	2.5	7.5	12.5	17.5	22.5	27.5	32.5	37.5	42.5
																					2.5	0.404587	0.348137	0.498675	0.517462	0.668025	0.724463	0.78095	0.536325	0.602163	0.583338	0.5081	0.743313	0.451625	0.489287	0.442213	0.301088			2.5	0.404587	0.348137	0.498675	0.517462	0.668025	0.724463	0.78095	0.536325	0.602163
																					7.5	0.781175	0.657325	0.5716	0.771662	0.80025	0.704962	0.771662	1.08604	1.09556	1.29562	0.914537	1.06699	0.9336	0.7526	0.704987	0.533488			7.5	0.781175	0.657325	0.5716	0.771662	0.80025	0.704962	0.771662	1.08604	1.09556
																					12.5	0.434013	0.395425	0.44365	0.501525	0.54975	0.482237	0.61725	0.68475	0.646175	0.70405	0.636525	0.626875	0.723337	0.646175	0.732988	0.491862			12.5	0.434013	0.395425	0.44365	0.501525	0.54975	0.482237	0.61725	0.68475	0.646175
																					17.5	0.27335	0.449075	0.4393	0.3905	0.419787	0.35145	0.380738	0.283112	0.27335	0.292875	0.292875	0.468588	0.370975	0.410025	0.370975	0.244062			17.5	0.27335	0.449075	0.4393	0.3905	0.419787	0.35145	0.380738	0.283112	0.27335
																					22.5	0.326025	0.414938	0.454487	0.41495	0.177837	0.41495	0.197587	0.306275	0.306287	0.335913	0.256862	0.227225	0.276637	0.227238	0.296388	0.22725			22.5	0.326025	0.414938	0.454487	0.41495	0.177837	0.41495	0.197587	0.306275	0.306287
																					27.5	0.299937	0.249938	0.239937	0.169963	0.22995	0.18995	0.189962	0.229925	0.21995	0.269937	0.139975	0.289937	0.16995	0.22995	0.159963	0.119975			27.5	0.299937	0.249938	0.239937	0.169963	0.22995	0.18995	0.189962	0.229925	0.21995
																					32.5	0.1416	0.212412	0.182088	0.212413	0.273112	0.283212	0.212413	0.0708	0.151725	0.131488	0.252875	0.252862	0.192188	0.161837	0.151713	0.131513			32.5	0.1416	0.212412	0.182088	0.212413	0.273112	0.283212	0.212413	0.0708	0.151725
																					37.5	0.1535	0.204675	0.153512	0.163737	0.235363	0.266088	0.16375	0.133038	0.163738	0.163725	0.112575	0.225125	0.0921	0.1228	0.0614	0.071625			37.5	0.1535	0.204675	0.153512	0.163737	0.235363	0.266088	0.16375	0.133038	0.163738
																					42.5	0.1242	0.11385	0.1863	0.1449	0.09315	0.13455	0.207	0.279463	0.15525	0.1035	0.0828	0.1449	0.13455	0.207	0.124213	0.175963			42.5	0.1242	0.11385	0.1863	0.1449	0.09315	0.13455	0.207	0.279463	0.15525
																					47.5	0.115138	0.177938	0.14655	0.157	0.136063	0.157012	0.11515	0.188425	0.0837375	0.083725	0.24075	0.073275	0.104662	0.167488	0.115138	0.0523375			47.5	0.115138	0.177938	0.14655	0.157	0.136063	0.157012	0.11515	0.188425	0.0837375
																					52.5	0.0529375	0.148225	0.179975	0.20115	0.158812	0.105875	0.063525	0.0847	0.04235	0.0741125	0.04235	0.12705	0.0741125	0.0741125	0.116462	0.063525			52.5	0.0529375	0.148225	0.179975	0.20115	0.158812	0.105875	0.063525	0.0847	0.04235
																					57.5	0.0963375	0.11775	0.107025	0.171263	0.117725	0.117737	0.0642125	0.107038	0.096325	0.074925	0.14985	0.0214	0.12845	0.0428	0.0535125	0.0642125			57.5	0.0963375	0.11775	0.107025	0.171263	0.117725	0.117737	0.0642125	0.107038	0.096325
																					62.5	0.16235	0.0865875	0.054125	0.054125	0.0974125	0.02165	0.0432875	0.108237	0.06495	0.0541125	0.010825	0.0649375	0.0649375	0.02165	0.0433	0.07575			62.5	0.16235	0.0865875	0.054125	0.054125	0.0974125	0.02165	0.0432875	0.108237	0.06495
																					67.5	0.0765875	0.109387	0.04375	0.04375	0.0437625	0.087525	0.109412	0.0547	0.0656375	0.0437625	0.0328125	0.0875125	0.0109375	0.021875	0.0547	0.0437625			67.5	0.0765875	0.109387	0.04375	0.04375	0.0437625	0.087525	0.109412	0.0547	0.0656375
																					72.5	0.0442375	0.06635	0.0774125	0.033175	0.132688	0.0110625	0.06635	0.0774125	0.0995125	0.0552875	0.044225	0.0110625	0.0110625	0.022125	0.0552875	0.033175			72.5	0.0442375	0.06635	0.0774125	0.033175	0.132688	0.0110625	0.06635	0.0774125	0.0995125
																					77.5	0.055875	0.06705	0.06705	0.0447	0.02235	0.02235	0.033525	0.02235	0.011175	0.02235	0.033525	0.033525	0.02235	0.011175	0.122925	0.033525			77.5	0.055875	0.06705	0.06705	0.0447	0.02235	0.02235	0.033525	0.02235	0.011175
																					82.5	0.033875	0.05645	0.022575	0.0112875	0.0451625	0	0	0.0112875	0.0112875	0.0225875	0.033875	0.0112875	0	0	0.0112875	0.033875			82.5	0.033875	0.05645	0.022575	0.0112875	0.0451625	0	0	0.0112875	0.0112875
																					87.5	0	0.0114125	0.04565	0.0570625	0	0	0	0	0	0.022825	0.022825	0	0	0	0.0114125	0.0342375			87.5	0	0.0114125	0.04565	0.0570625	0	0	0	0	0
																					92.5	0.02305	0	0	0.02305	0.011525	0	0	0	0	0.011525	0	0	0	0	0.0230625	0.02305			92.5	0.02305	0	0	0.02305	0.011525	0	0	0	0
																					97.5	0.0233	0	0.0349375	0.01165	0	0	0	0	0.01165	0	0	0	0	0	0.0349375	0			97.5	0.0233	0	0.0349375	0.01165	0	0	0	0	0.01165
																					102.5	0	0	0	0	0	0	0	0	0	0	0	0	0	0	0	0			102.5	0	0	0	0	0	0	0	0	0
																					107.5	0	0	0	0	0	0	0	0	0	0	0.0118875	0	0	0	0	0			107.5	0	0	0	0	0	0	0	0	0
																					112.5	0	0	0	0	0	0	0	0	0	0	0	0	0	0	0	0			112.5	0	0	0	0	0	0	0	0	0
																					117.5	0	0	0	0	0	0	0	0	0	0	0	0	0	0	0	0			117.5	0	0	0	0	0	0	0	0	0
																					122.5	0	0	0	0	0	0	0	0	0	0	0	0	0	0	0	0			122.5	0	0	0	0	0	0	0	0	0
																					127.5	0	0	0	0	0	0	0	0	0	0	0	0	0	0	0	0			127.5	0	0	0	0	0	0	0	0	0
																					132.5	0	0	0	0	0	0	0	0	0	0	0	0	0	0	0	0			132.5	0	0	0	0	0	0	0	0	0
																					137.5	0	0	0	0	0	0	0	0	0	0	0	0	0	0	0	0			137.5	0	0	0	0	0	0	0	0	0
																					142.5	0	0	0	0	0	0	0	0	0	0	0	0	0	0	0	0			142.5	0	0	0	0	0	0	0	0	0
																					147.5	0	0	0	0	0	0	0	0	0	0	0	0	0	0	0	0			147.5	0	0	0	0	0	0	0	0	0
																					152.5	0	0	0	0	0	0	0	0	0	0	0	0	0	0	0	0			152.5	0	0	0	0	0	0	0	0	0
																					157.5	0	0	0	0	0	0	0	0	0	0	0	0	0	0	0	0			157.5	0	0	0	0	0	0	0	0	0
[truncated: 12 more columns]
